# Supplementary material for: Differential privacy fuzzy C-means clustering algorithm based on gaussian kernel function
Source: PLoS One. 2021 Mar 23;16(3):e0248737. doi: 10.1371/journal.pone.0248737 (PMC7987176; doi:10.1371/journal.pone.0248737)
Supplement: S1 Dataset — (ZIP) [file pone.0248737.s001.zip]

Archive with 6 entries (5 files):
- supporting information file/
- supporting information file/D1.txt
- supporting information file/iris.txt
- supporting information file/s1.txt
- supporting information file/seeds.txt
- supporting information file/trial.txt
