# Supplementary material for: Differential privacy fuzzy C-means clustering algorithm based on gaussian kernel function
Source: PLoS One. 2021 Mar 23;16(3):e0248737. doi: 10.1371/journal.pone.0248737 (PMC7987176; doi:10.1371/journal.pone.0248737)
Supplement: S1 Dataset — (ZIP) [file pone.0248737.s001.zip › supporting information file/D1.txt]

0.683116	0.879047	0.784888	0.626784	0.689109	0.929144	0.861650	0.832502	0.643248	0.745022
0.388692	0.496882	0.420874	0.329871	0.410591	0.298379	0.414701	0.411294	0.226320	0.388999
0.309809	0.122073	0.181348	0.156104	0.353825	0.343434	0.157872	0.155800	0.126890	0.014216
0.550437	0.644823	0.441672	0.451283	0.554509	0.554924	0.539090	0.531757	0.509977	0.521652
0.556078	0.695449	0.473070	0.443388	0.579120	0.494293	0.630647	0.466774	0.419229	0.495680
0.695578	0.686057	0.653007	0.593650	0.518329	0.625837	0.703817	0.566726	0.432450	0.487607
0.238308	0.286055	0.296181	0.120128	0.423920	0.119818	0.127429	0.322522	0.101401	0.215876
0.429051	0.334900	0.534770	0.270064	0.311285	0.309699	0.300423	0.319636	0.269797	0.276306
0.625397	0.850904	0.732507	0.720704	0.783721	0.619979	0.708783	0.869677	0.682992	0.607329
0.237628	0.235671	0.367532	0.039586	0.332065	0.309844	0.293394	0.343817	0.191828	0.331643
0.518415	0.494002	0.492565	0.424803	0.802155	0.367733	0.586574	0.450008	0.506407	0.452446
0.404498	0.136065	0.251389	0.115586	0.243661	0.284960	0.322498	0.246113	0.180308	0.029703
0.405624	0.342675	0.253985	0.300179	0.437990	0.282837	0.362601	0.348823	0.249981	0.211328
0.890340	0.809829	0.720367	0.733040	0.789212	0.708093	0.789063	0.891493	0.749969	0.733433
0.484724	0.402647	0.664509	0.564939	0.489709	0.450214	0.610619	0.483323	0.623453	0.578527
0.383163	0.302203	0.360969	0.276166	0.350838	0.337565	0.466387	0.361263	0.294402	0.329677
0.746738	0.637136	0.721921	0.643255	0.861565	0.609800	0.691284	0.710244	0.552308	0.595112
0.691776	0.589070	0.491312	0.639877	0.515559	0.679631	0.605965	0.540857	0.622710	0.608440
0.624002	0.271139	0.495074	0.150018	0.494497	0.300576	0.400104	0.542875	0.381320	0.443013
0.508672	0.502361	0.445166	0.376592	0.191299	0.529803	0.473305	0.361122	0.293790	0.387543
0.870047	0.841823	0.830136	0.850314	0.814340	0.877017	0.803601	0.814024	0.916407	0.740781
0.401118	0.322712	0.399481	0.359853	0.433529	0.455338	0.329250	0.401130	0.284922	0.441627
0.480319	0.578450	0.649431	0.477688	0.633030	0.567069	0.610036	0.489322	0.711248	0.429566
0.502960	0.598852	0.499187	0.517079	0.586510	0.727438	0.602355	0.566461	0.512152	0.619798
0.654024	0.522868	0.477747	0.411431	0.549693	0.524945	0.513826	0.568105	0.563478	0.557561
0.393784	0.506419	0.440606	0.576232	0.539950	0.509721	0.525399	0.591760	0.482334	0.290714
0.504016	0.530341	0.467449	0.369204	0.602826	0.515230	0.414695	0.593185	0.439300	0.534166
0.624578	0.840288	0.695688	0.741600	0.814959	0.696864	0.685324	0.819243	0.768066	0.547983
0.807298	0.702453	0.828083	0.746402	0.653838	0.778469	0.658603	0.712318	0.693230	0.618167
0.136920	0.468592	0.058294	0.226683	0.454347	0.228712	0.119699	0.275954	0.246921	0.199247
0.662412	0.744498	0.612477	0.543828	0.708211	0.782335	0.506994	0.668523	0.615842	0.699941
0.859148	0.787474	0.719095	0.864171	0.909696	1.000000	0.713270	0.682670	0.877990	0.757563
0.298100	0.189892	0.058768	0.112866	0.283676	0.117401	0.217211	0.265121	0.117858	0.152566
0.620313	0.682576	0.667257	0.663804	0.673441	0.579717	0.688860	0.703625	0.614786	0.628928
0.112425	0.122888	0.162200	0.349546	0.283229	0.231594	0.243800	0.160916	0.090481	0.269517
0.794095	0.701220	0.822367	0.627305	0.769663	0.610321	0.902781	0.704510	0.751613	0.719732
0.505269	0.636153	0.552810	0.626042	0.760640	0.522832	0.510566	0.484464	0.503128	0.500064
0.605239	0.490300	0.547475	0.432984	0.725794	0.502445	0.558630	0.580481	0.528437	0.376179
0.832651	0.819769	0.561827	0.711882	0.755771	0.738457	0.786479	0.643716	0.546863	0.774174
0.362301	0.331191	0.080166	0.249024	0.141114	0.103286	0.181793	0.177655	0.091278	0.206371
0.779747	0.766177	0.845092	0.587036	0.743517	0.899471	0.716626	0.708691	0.751874	0.707026
0.580352	0.462716	0.514384	0.636686	0.554529	0.511865	0.626853	0.345564	0.613861	0.480429
0.564807	0.500697	0.612332	0.629545	0.723080	0.692858	0.436358	0.554843	0.607616	0.728032
0.325728	0.321096	0.209125	0.314552	0.301593	0.264738	0.335439	0.446400	0.383337	0.249835
0.795531	0.751290	0.611218	0.463711	0.430162	0.540701	0.610496	0.751978	0.544240	0.648335
0.620503	0.758034	0.723791	0.706384	0.786296	0.691912	0.796296	0.706371	0.620501	0.682633
0.150390	0.220569	0.062960	0.177717	0.276724	0.286248	0.289872	0.214982	0.285177	0.233361
0.660824	0.560775	0.688716	0.646345	0.720130	0.684664	0.386148	0.709390	0.749817	0.642978
0.153207	0.273412	0.206203	0.095724	0.139928	0.201216	0.160707	0.371807	0.099641	0.336380
0.260467	0.385903	0.030834	0.286827	0.399413	0.368011	0.251140	0.196294	0.221976	0.300931
0.791234	0.795193	0.823478	0.703393	0.946202	0.660008	0.776325	0.793028	0.836880	0.726932
0.649470	0.614819	0.499965	0.421042	0.734711	0.484001	0.460494	0.466371	0.608506	0.489309
0.933027	0.833745	0.747027	0.820614	0.863500	0.766544	0.737037	0.889518	0.889331	0.744211
0.257723	0.120772	0.235941	0.106760	0.306621	0.164872	0.273791	0.170290	0.336973	0.219973
0.625028	0.599076	0.726271	0.584064	0.713158	0.623664	0.586765	0.640319	0.741954	0.548319
0.147615	0.212361	0.398585	0.238266	0.270205	0.192209	0.435051	0.247045	0.102907	0.204742
0.618610	0.559026	0.681689	0.536317	0.677286	0.601984	0.550065	0.663508	0.482365	0.655202
0.725803	0.852869	0.916337	0.846651	0.983617	0.798840	0.777194	0.844325	0.747246	0.727207
0.204660	0.302461	0.149653	0.261087	0.170089	0.324755	0.251753	0.014605	0.051973	0.222200
0.882120	0.810571	0.767032	0.627578	0.868594	0.829738	0.949580	0.837659	0.843084	0.839198
0.299202	0.212958	0.292689	0.118376	0.257598	0.226423	0.456503	0.204199	0.223461	0.353918
0.319086	0.459084	0.196492	0.435084	0.564490	0.416108	0.454392	0.389070	0.261278	0.478970
0.560943	0.645399	0.484436	0.480765	0.833903	0.687986	0.619939	0.738648	0.511735	0.583865
0.699715	0.834786	0.976527	0.659172	0.809367	0.724566	0.607837	0.894874	0.686414	0.825875
0.452894	0.319751	0.092708	0.225281	0.106853	0.268268	0.228330	0.070865	0.229268	0.111737
0.291550	0.291093	0.259299	0.227464	0.216572	0.166193	0.275283	0.292343	0.244156	0.276941
0.575308	0.589101	0.461316	0.348223	0.557685	0.559885	0.638767	0.653788	0.482757	0.506329
0.322436	0.243894	0.281747	0.246058	0.312995	0.276243	0.295704	0.326363	0.223392	0.399486
0.775213	0.750613	0.659424	0.690465	0.669400	0.538879	0.566449	0.722617	0.797837	0.656639
0.894502	0.738867	0.859605	0.915389	0.708301	0.766999	0.852345	0.824004	0.789395	0.837779
0.664259	0.788007	0.766865	0.720921	0.918957	0.917548	0.704977	0.788304	0.801371	0.704571
0.847133	0.739193	0.654505	0.712489	0.707918	0.853356	0.972561	0.883998	0.742347	0.767142
0.712547	0.809030	0.810735	0.924853	0.678868	0.812694	0.678668	0.840304	0.756471	0.826272
0.160518	0.335782	0.074591	0.116423	0.190417	0.094552	0.263138	0.016601	0.128607	0.242180
0.480697	0.334398	0.282257	0.261861	0.371459	0.372743	0.377526	0.246962	0.384550	0.388436
0.222479	0.335454	0.277017	0.399105	0.222625	0.343800	0.369080	0.395881	0.381650	0.267597
0.220175	0.191382	0.266406	0.241617	0.172432	0.279819	0.205342	0.113972	0.187846	0.145709
0.115200	0.219077	0.302564	0.101524	0.257025	0.186289	0.274634	0.212782	0.148713	0.252590
0.397242	0.082559	0.192857	0.261328	0.352589	0.275085	0.241508	0.393921	0.298135	0.307272
0.692562	0.692163	0.589495	0.695483	0.845058	0.663535	0.755912	0.937331	0.674604	0.738421
0.710129	0.618844	0.556388	0.458618	0.697193	0.570707	0.619491	0.596912	0.678449	0.651426
0.466430	0.354066	0.178558	0.252086	0.213262	0.277993	0.322430	0.422766	0.175412	0.273056
0.516040	0.502271	0.620241	0.514952	0.666562	0.571069	0.560349	0.597804	0.657504	0.681680
0.732437	0.781929	0.789233	0.679401	0.782234	0.807150	0.740878	0.754604	0.731021	0.780194
0.077507	0.188350	0.296810	0.196441	0.365250	0.280624	0.290330	0.058563	0.252936	0.185280
0.796293	0.868556	0.781127	0.638332	0.862447	0.822599	0.677195	0.715639	0.711060	0.786037
0.516077	0.610359	0.617423	0.457279	0.627827	0.686259	0.490089	0.693082	0.443873	0.531889
0.437649	0.523044	0.229913	0.358746	0.551267	0.449696	0.555392	0.350721	0.438675	0.429378
0.528800	0.392424	0.232671	0.276260	0.293906	0.282776	0.328568	0.309947	0.260942	0.392728
0.143375	0.277499	0.227836	0.119323	0.390688	0.248096	0.250424	0.230003	0.235513	0.272152
0.367491	0.327417	0.138929	0.384911	0.511083	0.348261	0.379575	0.244209	0.277423	0.422152
0.271683	0.474395	0.409751	0.366700	0.292793	0.301970	0.326421	0.352461	0.354729	0.474738
0.290939	0.351097	0.275994	0.263035	0.283290	0.380587	0.367562	0.317771	0.332053	0.294376
0.393190	0.377032	0.373729	0.430525	0.467771	0.351206	0.509140	0.517588	0.225692	0.285339
0.698544	0.858187	0.751882	0.644905	0.718997	0.722350	0.616377	0.767950	0.567337	0.736205
0.511598	0.705892	0.516779	0.617354	0.649258	0.534718	0.493877	0.595330	0.744175	0.585603
0.630174	0.764031	0.632802	0.757912	0.769510	0.502259	0.622187	0.723597	0.601255	0.605768
0.092123	0.164878	0.134101	0.156571	0.191878	0.245333	0.147713	0.290746	0.140712	0.359935
0.726103	0.557803	0.509580	0.482251	0.424977	0.533149	0.562055	0.641692	0.595364	0.497355
0.741826	0.697517	0.667331	0.439441	0.596182	0.665953	0.616428	0.680024	0.492868	0.603834
0.168973	0.415590	0.176215	0.281905	0.381714	0.268733	0.340788	0.338782	0.439543	0.272389
0.375090	0.368621	0.393715	0.317693	0.299832	0.379918	0.414683	0.359199	0.360619	0.604343
0.353645	0.387292	0.256105	0.152485	0.383994	0.332724	0.308140	0.379652	0.415004	0.216133
0.722401	0.598777	0.611851	0.724293	0.836037	0.770161	0.788865	0.725044	0.699680	0.567892
0.762863	0.705089	0.665337	0.820283	0.709944	0.832290	0.610423	0.694872	0.539025	0.699760
0.137290	0.328480	0.185393	0.176520	0.129674	0.206319	0.345310	0.275461	0.124061	0.183675
0.276357	0.315794	0.278853	0.190478	0.306430	0.401315	0.267035	0.186106	0.147628	0.290320
0.582601	0.529525	0.614193	0.687437	0.622502	0.531920	0.601594	0.511088	0.452472	0.532662
0.406813	0.246993	0.261023	0.210163	0.419190	0.239599	0.305818	0.395343	0.380136	0.316946
0.673667	0.669295	0.738787	0.667501	0.637253	0.632503	0.683664	0.672031	0.744999	0.627179
0.736197	0.605382	0.579178	0.512210	0.690939	0.727128	0.675614	0.694289	0.581405	0.564400
0.738945	0.881137	0.968962	0.738845	0.907314	0.971366	0.858101	0.928153	0.674319	0.784345
0.182045	0.279204	0.199931	0.162395	0.259586	0.309381	0.198099	0.139274	0.142962	0.176100
0.305143	0.300331	0.206957	0.161477	0.209403	0.120104	0.245568	0.294048	0.262389	0.197100
0.534971	0.693101	0.670499	0.643071	0.754007	0.641683	0.627491	0.868099	0.654358	0.758572
0.555247	0.333831	0.244812	0.422651	0.490738	0.379316	0.459396	0.413912	0.241544	0.538492
0.560997	0.559896	0.465434	0.462783	0.530206	0.573535	0.568246	0.737660	0.629708	0.490020
0.793793	0.673786	0.738804	0.815211	0.861940	0.723563	0.939065	0.810746	0.682665	0.867947
0.716390	0.754488	0.908451	0.767686	0.977284	0.772601	0.763546	0.620878	0.826802	0.852312
0.428368	0.592220	0.456666	0.531149	0.466771	0.500166	0.533739	0.419186	0.524751	0.500291
0.819012	0.809158	0.721212	0.824443	0.830197	0.656711	0.789563	0.845943	0.777867	0.776062
0.227001	0.248623	0.271561	0.271718	0.253559	0.157884	0.301432	0.245480	0.304540	0.296858
0.249449	0.392393	0.142273	0.274678	0.347205	0.324905	0.296273	0.348058	0.170664	0.312798
0.313825	0.576091	0.340864	0.351873	0.416282	0.420183	0.340475	0.364488	0.449301	0.260439
0.158877	0.266988	0.143523	0.149740	0.190036	0.122822	0.226044	0.239267	0.114882	0.208018
0.321144	0.374072	0.382239	0.486088	0.522645	0.378422	0.237942	0.386035	0.277072	0.444886
0.264448	0.117238	0.081435	0.153690	0.338564	0.293375	0.211222	0.192258	0.175071	0.278642
0.082201	0.189973	0.195755	0.205110	0.261844	0.233466	0.312935	0.320203	0.232938	0.308363
0.782792	0.853543	0.728608	0.808609	0.994606	0.753968	0.779314	0.964123	0.734664	0.776912
0.366977	0.441795	0.384949	0.402438	0.258797	0.477800	0.379129	0.436835	0.464762	0.480566
0.699870	0.637576	0.630780	0.413112	0.658285	0.556118	0.548611	0.712749	0.507132	0.522785
0.422919	0.520482	0.212754	0.407845	0.386664	0.359279	0.435107	0.426707	0.276964	0.413952
0.432463	0.500490	0.354958	0.294050	0.567319	0.359076	0.355140	0.398096	0.306521	0.423221
0.720101	0.751306	0.615416	0.696598	0.966715	0.670810	0.723924	0.842513	0.745937	0.721186
0.530148	0.539913	0.624640	0.565541	0.642584	0.418007	0.540488	0.494790	0.538522	0.522372
0.838521	0.617539	0.849685	0.595273	0.814506	0.781533	0.760555	0.737746	0.686417	0.557338
0.820972	0.720257	0.739819	0.850517	0.802635	0.609717	0.805981	0.647780	0.765342	0.738818
0.262425	0.424007	0.343974	0.301525	0.119523	0.358250	0.260997	0.297911	0.170913	0.273025
0.325345	0.425361	0.254188	0.358679	0.402420	0.366738	0.369452	0.336096	0.304839	0.314554
0.256275	0.341206	0.364839	0.271066	0.565952	0.436274	0.395477	0.246720	0.280019	0.355109
0.427275	0.378035	0.427389	0.282499	0.313788	0.342687	0.328075	0.307379	0.334281	0.471231
0.624083	0.680832	0.555688	0.562966	0.469672	0.516833	0.611919	0.710776	0.623364	0.522323
0.908288	0.928784	0.744506	0.774036	0.864356	0.721247	0.812365	0.707373	0.774398	0.744697
0.253607	0.216827	0.355034	0.302507	0.433448	0.301311	0.324892	0.311243	0.245496	0.357249
0.322644	0.460284	0.485110	0.448177	0.501753	0.309109	0.438833	0.385692	0.259610	0.361910
0.361960	0.352737	0.350947	0.110831	0.307438	0.254910	0.371245	0.218942	0.262243	0.240536
0.829736	0.784109	0.758587	0.741488	0.685465	0.835425	0.752151	0.680726	0.846946	0.689169
0.515867	0.422247	0.370197	0.308703	0.354914	0.374400	0.356659	0.491278	0.471722	0.287513
0.725318	0.788472	0.691365	0.698468	0.941898	0.819149	0.665156	0.749871	0.723601	0.747079
0.866146	0.843171	0.735570	0.660430	0.682777	0.832847	0.980787	0.834217	0.816692	0.777346
0.471611	0.445874	0.394055	0.672343	0.543787	0.512326	0.444258	0.618973	0.380247	0.513367
0.156443	0.307263	0.154860	0.315004	0.536590	0.332572	0.406155	0.336566	0.155738	0.337778
0.857528	0.722105	0.879646	0.765431	0.744802	0.836966	0.847306	0.872876	0.739979	0.724998
0.466781	0.556516	0.664020	0.445938	0.538908	0.522758	0.563467	0.598277	0.621052	0.569336
0.903008	0.589616	0.720969	0.820053	0.838300	0.665395	0.743070	0.800644	0.622765	0.899857
0.190658	0.288156	0.231015	0.240688	0.378021	0.289555	0.315430	0.197738	0.218396	0.368352
0.308239	0.334680	0.376034	0.197514	0.331323	0.222915	0.311602	0.382535	0.252395	0.337001
0.238328	0.283123	0.413661	0.280685	0.516118	0.303771	0.390707	0.363878	0.252064	0.384157
0.323306	0.331881	0.558325	0.222783	0.410300	0.341147	0.212248	0.279670	0.179460	0.358475
0.748556	0.789270	0.921142	0.734053	0.898269	0.765147	0.755716	0.755130	0.664200	0.757202
0.628535	0.426632	0.571104	0.651354	0.586303	0.613094	0.594922	0.497291	0.518452	0.406947
0.747927	0.834621	0.758215	0.747534	0.777796	0.917953	0.755772	0.608432	0.700895	0.661443
0.504420	0.685468	0.744402	0.666840	0.499975	0.548639	0.606017	0.677105	0.589789	0.569909
0.437388	0.276838	0.266576	0.369022	0.526592	0.367635	0.412554	0.306949	0.495483	0.439524
0.619399	0.747576	0.584546	0.464100	0.687589	0.733881	0.677920	0.822975	0.697635	0.627030
0.616343	0.903246	0.739004	0.802406	0.916266	0.679513	0.655341	0.729809	0.757675	0.633616
0.306812	0.310484	0.355195	0.181140	0.272421	0.311217	0.321105	0.326513	0.104018	0.371087
0.702781	0.768404	0.627878	0.523254	0.566155	0.570595	0.675925	0.649954	0.676995	0.669200
0.993279	0.804437	0.774296	0.766588	0.879686	0.911355	0.800335	0.792342	0.724611	0.827569
0.705959	0.771167	0.766184	0.658823	0.652398	0.613687	0.745413	0.680123	0.539145	0.735414
0.920829	0.854733	0.889278	0.784489	0.871044	0.836096	0.671679	0.729526	0.879601	0.877466
0.152513	0.159892	0.143694	0.160418	0.137568	0.221754	0.246391	0.261329	0.226364	0.187788
0.736861	0.897128	0.838073	0.753519	0.754462	0.749857	0.944119	0.769192	0.813457	0.744274
0.093548	0.201306	0.215819	0.214007	0.261915	0.107407	0.271462	0.131544	0.282684	0.270696
0.574430	0.738770	0.494590	0.486012	0.743782	0.646441	0.628970	0.629695	0.601316	0.601428
0.478686	0.335269	0.280333	0.321028	0.401699	0.350530	0.281218	0.433620	0.307031	0.396754
0.712187	0.655386	0.615963	0.706579	0.807131	0.676454	0.598327	0.759863	0.697582	0.665158
0.683548	0.621570	0.529550	0.479268	0.668429	0.579795	0.581408	0.553119	0.374034	0.521247
0.284735	0.398570	0.314034	0.260957	0.459913	0.157466	0.240315	0.370031	0.341459	0.224473
0.235627	0.346719	0.339616	0.316173	0.206232	0.118128	0.115384	0.312033	0.248883	0.089280
0.891261	0.784332	0.645128	0.741642	0.784269	0.791586	0.853014	0.743711	0.752855	0.769472
0.225199	0.259236	0.221829	0.150726	0.196596	0.294041	0.366918	0.285881	0.235919	0.259916
0.270869	0.250195	0.544685	0.355509	0.231393	0.386633	0.373250	0.278537	0.444868	0.336981
0.574962	0.768422	0.552579	0.569228	0.587016	0.455902	0.761486	0.620462	0.561268	0.593051
0.608771	0.593950	0.516231	0.422152	0.617807	0.577717	0.505575	0.537505	0.437390	0.516051
0.638591	0.604187	0.704958	0.575425	0.623992	0.673356	0.582357	0.691188	0.548815	0.591145
0.450562	0.580251	0.531044	0.415222	0.632543	0.533650	0.602851	0.622743	0.695920	0.635111
0.711329	0.798877	0.542703	0.704120	0.788849	0.643213	0.667897	0.708761	0.763687	0.646213
0.639096	0.668497	0.424794	0.349226	0.530864	0.561443	0.581458	0.641136	0.538887	0.667026
0.528624	0.518335	0.549387	0.479740	0.449940	0.476395	0.469325	0.657143	0.583047	0.576232
0.576082	0.566652	0.611722	0.489460	0.529320	0.651213	0.357200	0.556931	0.402475	0.470239
0.799876	0.698695	0.565087	0.561776	0.683177	0.574935	0.626016	0.700922	0.595715	0.635071
0.871156	0.884452	0.773135	0.832825	0.953161	0.788392	1.000000	0.657916	0.701273	0.674292
0.731519	0.768905	0.762983	0.699049	0.725597	0.846500	0.796926	0.846035	0.860701	0.852500
0.789962	0.806211	0.743909	0.854082	0.963111	0.633593	0.676433	0.717606	0.821146	0.695731
0.714206	0.556909	0.578679	0.594256	0.701550	0.746045	0.616804	0.568079	0.653030	0.580049
0.214451	0.237315	0.138861	0.196119	0.370860	0.209801	0.185079	0.155188	0.077677	0.304979
0.696513	0.659089	0.771928	0.714643	0.812505	0.907123	0.826703	0.711030	0.665396	0.573397
0.891666	0.918884	0.925722	0.585660	0.927616	0.807230	0.870029	0.881267	0.717950	0.688470
0.416060	0.418675	0.446453	0.407505	0.413375	0.448554	0.320575	0.275777	0.197688	0.318059
0.446706	0.470480	0.414652	0.286745	0.356701	0.414236	0.423992	0.466893	0.338816	0.518138
0.626338	0.464280	0.597816	0.413921	0.359087	0.595886	0.404848	0.592214	0.457962	0.660495
0.486207	0.540572	0.399598	0.451065	0.772285	0.540155	0.599707	0.549899	0.544226	0.582204
0.641302	0.584367	0.604684	0.457850	0.498712	0.601908	0.479460	0.498763	0.477057	0.531458
0.659907	0.616129	0.733154	0.722360	0.822709	0.676508	0.698206	0.659263	0.572778	0.772047
0.134138	0.169061	0.267698	0.222461	0.212971	0.301406	0.321713	0.136475	0.232144	0.324847
0.543340	0.649835	0.555337	0.580851	0.694133	0.635396	0.583505	0.741512	0.456949	0.666045
0.673207	0.833897	0.742635	0.643460	0.679256	0.688287	0.618447	0.798880	0.849156	0.770010
0.793140	0.671537	0.845618	0.770154	0.777891	0.666861	0.732242	0.710355	0.777158	0.683100
0.237656	0.344553	0.260719	0.296732	0.405287	0.296899	0.549834	0.193525	0.292245	0.384859
0.700911	0.690597	0.970354	0.551900	0.776921	0.540620	0.698517	0.875643	0.648141	0.774045
0.303327	0.296717	0.146941	0.287077	0.289553	0.225646	0.331763	0.264018	0.220300	0.301682
0.739800	0.774442	0.743947	0.609417	0.778761	0.681124	0.613596	0.708751	1.000000	0.869177
0.690283	0.843606	0.863267	0.753813	0.871752	0.933203	0.729970	0.950875	0.903064	0.661685
0.624778	0.569254	0.627906	0.409720	0.622151	0.492585	0.474181	0.507834	0.489090	0.534498
0.715650	0.790074	0.573311	0.616584	0.578990	0.595032	0.563129	0.585256	0.565820	0.608879
0.706063	0.746624	0.937673	0.712382	0.938371	0.631231	0.968623	0.799670	0.842096	0.863243
0.433467	0.593978	0.547969	0.563872	0.792354	0.622941	0.470889	0.646793	0.405151	0.493812
0.364388	0.269015	0.195979	0.235048	0.463119	0.154726	0.215133	0.047581	0.013833	0.249820
0.241553	0.338982	0.244340	0.278018	0.133856	0.101121	0.263313	0.137094	0.234949	0.250914
0.771043	0.831775	0.758514	0.702488	0.713252	0.779287	0.835883	0.877224	0.785025	0.798394
0.318953	0.138553	0.172732	0.327161	0.278054	0.391948	0.210125	0.378636	0.299429	0.336841
0.758339	0.688249	0.698971	0.554101	0.632279	0.718167	0.646756	0.718199	0.752437	0.673580
0.186243	0.246054	0.286092	0.236369	0.090774	0.140550	0.272177	0.193361	0.315606	0.199655
0.308490	0.281082	0.248195	0.294006	0.225503	0.263257	0.343795	0.196074	0.241642	0.309582
0.575775	0.529649	0.744752	0.516444	0.616800	0.644426	0.667678	0.616202	0.637213	0.577156
0.142355	0.223126	0.299934	0.231582	0.180115	0.223773	0.120670	0.276446	0.080395	0.178884
0.235596	0.159698	0.159105	0.192522	0.267411	0.286655	0.233882	0.189247	0.393870	0.302132
0.167561	0.305618	0.504113	0.192158	0.369555	0.353095	0.262206	0.278459	0.248738	0.309799
0.790181	0.946020	0.789609	0.774350	0.721729	0.805628	0.696697	0.745678	0.802959	0.728804
0.705502	0.436751	0.503440	0.635262	0.632240	0.702279	0.684113	0.539033	0.632689	0.703097
0.763480	0.780250	0.754485	0.644593	0.633693	0.673003	0.703992	0.647723	0.712528	0.664246
0.250337	0.185348	0.199633	0.220749	0.203961	0.292565	0.170700	0.256882	0.070301	0.173620
0.199891	0.174009	0.348025	0.197476	0.228597	0.140535	0.305220	0.344798	0.160347	0.166782
0.301004	0.415597	0.423922	0.403562	0.498126	0.201578	0.272679	0.359172	0.413487	0.439174
0.292410	0.264738	0.297166	0.261937	0.181202	0.493873	0.436976	0.164963	0.102139	0.200770
0.900500	0.656382	0.696659	0.465606	0.559234	0.598941	0.526929	0.759002	0.564418	0.717280
0.287391	0.153641	0.241712	0.153013	0.298510	0.401714	0.323038	0.447639	0.174542	0.340008
0.581405	0.617174	0.684277	0.569367	0.594212	0.511265	0.622439	0.640691	0.726650	0.615931
0.271926	0.274048	0.239659	0.240092	0.170965	0.295437	0.248543	0.250831	0.354484	0.343310
0.426316	0.546841	0.377926	0.412320	0.365142	0.298378	0.309839	0.389404	0.371859	0.285154
0.358966	0.487504	0.470604	0.436266	0.462485	0.344973	0.420115	0.249896	0.440249	0.286533
0.411612	0.260940	0.300161	0.408449	0.335002	0.338231	0.403290	0.150686	0.365748	0.397558
0.573916	0.598041	0.706729	0.583485	0.743403	0.665250	0.679780	0.564426	0.580184	0.642004
0.580129	0.638730	0.603307	0.525373	0.622109	0.505769	0.653459	0.633926	0.493416	0.610915
0.491475	0.436214	0.509929	0.471176	0.417345	0.290294	0.294896	0.309767	0.363190	0.274050
0.416964	0.482679	0.484719	0.232374	0.473784	0.370655	0.388986	0.361492	0.232423	0.375492
0.706077	0.659327	0.555870	0.538039	0.666349	0.755624	0.657198	0.565740	0.697052	0.585674
0.669857	0.820681	0.647343	0.518643	0.743084	0.713786	0.706437	0.547542	0.586364	0.697605
0.332361	0.392054	0.107851	0.232028	0.225328	0.189895	0.285867	0.381145	0.180132	0.257817
0.493138	0.336003	0.386588	0.312401	0.312756	0.472820	0.427947	0.414705	0.354877	0.483423
0.368081	0.265054	0.237108	0.192024	0.448672	0.190201	0.206298	0.216278	0.112604	0.132516
0.854572	0.811939	0.605260	0.718058	0.702547	0.647631	0.698682	0.862351	0.770696	0.734807
0.761625	0.767082	0.650701	0.729493	0.603400	0.767484	0.722583	0.892090	0.800376	0.805668
0.311296	0.312933	0.214218	0.258210	0.320609	0.270374	0.174981	0.130170	0.139527	0.308254
0.409558	0.287077	0.321921	0.337864	0.533979	0.353348	0.236299	0.414551	0.472944	0.349536
0.314907	0.367318	0.296988	0.128687	0.461625	0.477655	0.222823	0.285844	0.072894	0.229553
0.315740	0.296171	0.115123	0.462527	0.358863	0.336415	0.331935	0.344215	0.279681	0.326115
0.415644	0.589827	0.348915	0.427224	0.590899	0.414826	0.465195	0.434662	0.652870	0.542990
0.511867	0.321809	0.335438	0.382065	0.324360	0.418658	0.379868	0.309495	0.376762	0.449435
0.646941	0.616521	0.703019	0.638211	0.757794	0.723845	0.646074	0.759633	0.837605	0.607932
0.507840	0.520666	0.723603	0.424132	0.575898	0.638335	0.550049	0.603032	0.481744	0.559164
0.240567	0.350929	0.465725	0.411345	0.369896	0.496986	0.338225	0.316926	0.538937	0.427010
0.698700	0.838350	0.603000	0.784276	0.861522	0.767206	0.670583	0.730737	0.698444	0.673565
0.393436	0.079217	0.204898	0.048060	0.281932	0.231132	0.300624	0.223764	0.183237	0.172019
0.295399	0.379286	0.139628	0.246623	0.243915	0.262925	0.336666	0.200300	0.322103	0.151993
0.854219	0.842879	0.845686	0.771716	0.732589	0.872708	0.807072	0.704510	0.829285	0.809283
0.574680	0.661464	0.553811	0.744869	0.826555	0.637329	0.747156	0.671910	0.678465	0.716476
0.728586	0.684629	0.677947	0.628016	0.705637	0.600965	0.817094	0.686937	0.706829	0.618368
0.682503	0.774553	0.715418	0.518057	0.653907	0.828351	0.724300	0.606494	0.750805	0.770656
0.292695	0.198465	0.138968	0.296972	0.480121	0.445276	0.203351	0.325080	0.192943	0.305626
0.247605	0.302047	0.175257	0.056128	0.114248	0.249565	0.200327	0.237567	0.106059	0.170582
0.963754	0.871679	0.818535	0.724847	0.734536	0.834623	0.754516	0.964773	0.723684	0.787838
0.651489	0.597140	0.470323	0.654701	0.463281	0.420749	0.617637	0.573770	0.469204	0.443757
0.256370	0.364693	0.354901	0.244854	0.453156	0.263603	0.317166	0.257962	0.243406	0.297527
0.356518	0.208272	0.161063	0.212318	0.208273	0.325315	0.091096	0.229312	0.188882	0.142336
0.674743	0.542611	0.735433	0.614097	0.873345	0.680029	0.656654	0.726645	0.770318	0.642974
0.157265	0.252189	0.211928	0.340318	0.295860	0.364153	0.304030	0.256211	0.237782	0.147228
0.585021	0.688539	0.686916	0.649217	0.751781	0.661194	0.756727	0.637926	0.692738	0.692996
0.291926	0.344125	0.151270	0.279143	0.302705	0.226756	0.248766	0.168777	0.251265	0.362069
0.638079	0.780803	0.690074	0.599034	0.922855	0.918249	0.818827	0.835170	0.802130	0.759730
0.871724	0.816563	0.871253	0.793857	0.874336	0.798514	0.887527	0.761890	0.711953	0.766862
0.211881	0.191230	0.091217	0.279649	0.255625	0.263030	0.130269	0.230668	0.100243	0.248331
0.585745	0.549451	0.550973	0.721584	0.668201	0.591633	0.606333	0.704775	0.488982	0.719849
0.435305	0.365856	0.320549	0.460159	0.451302	0.469589	0.321112	0.412451	0.288666	0.360977
0.538106	0.648500	0.520017	0.469473	0.707234	0.630390	0.543866	0.506610	0.346985	0.576424
0.350204	0.421081	0.414409	0.392836	0.455548	0.491195	0.367639	0.531680	0.368741	0.314875
0.222104	0.199703	0.088851	0.277879	0.307829	0.175715	0.266139	0.142739	0.329541	0.157056
0.437458	0.462559	0.469461	0.601763	0.607757	0.717964	0.615749	0.552389	0.620856	0.546705
0.377287	0.463021	0.363994	0.285434	0.521043	0.210913	0.344160	0.405167	0.267007	0.397254
0.312059	0.278958	0.237815	0.224441	0.427046	0.369739	0.370242	0.271773	0.318664	0.121474
0.448565	0.311921	0.285520	0.218354	0.301022	0.341801	0.282730	0.353063	0.304592	0.344371
0.210341	0.282822	0.198316	0.030817	0.197179	0.277264	0.293671	0.183537	0.077066	0.274210
0.518961	0.560681	0.458742	0.527411	0.556212	0.404056	0.537804	0.529245	0.378698	0.524809
0.220614	0.126255	0.341173	0.173869	0.434878	0.251963	0.093987	0.088597	0.204088	0.289492
0.250649	0.145903	0.106514	0.169117	0.401247	0.292586	0.145053	0.296204	0.005324	0.234908
0.501232	0.345750	0.367097	0.350138	0.420829	0.396363	0.399212	0.410424	0.432150	0.464224
0.767800	0.657584	0.642681	0.765828	0.874171	0.674325	0.732345	0.564976	0.698852	0.780758
0.527470	0.652544	0.480626	0.681836	0.678996	0.498785	0.545060	0.577855	0.534083	0.491585
0.227186	0.368800	0.274376	0.286272	0.208418	0.271811	0.208497	0.432624	0.315470	0.257926
0.553505	0.679433	0.623504	0.553241	0.552655	0.613396	0.673989	0.459960	0.565597	0.785811
0.333668	0.527580	0.250224	0.333511	0.496951	0.295277	0.478648	0.315736	0.223717	0.474190
0.797218	0.757701	0.698364	0.651468	0.695898	0.666362	0.774672	0.758205	0.567678	0.702874
0.586586	0.714328	0.591847	0.727955	0.691403	0.660751	0.577434	0.892053	0.745696	0.631460
0.496117	0.444459	0.646406	0.454681	0.531531	0.505677	0.398019	0.516099	0.475041	0.578833
0.553867	0.655023	0.509083	0.513715	0.694050	0.578748	0.547617	0.634380	0.604776	0.592491
0.777168	0.683655	0.468549	0.502889	0.708489	0.577094	0.582571	0.710867	0.641399	0.711934
0.343004	0.368368	0.195956	0.229531	0.294724	0.380633	0.308943	0.230292	0.264141	0.207171
0.226352	0.233672	0.163970	0.079724	0.138168	0.207996	0.225334	0.255940	0.114743	0.222279
0.666381	0.603534	0.710911	0.741416	0.862011	0.665969	0.716488	0.763751	0.736535	0.644248
0.878932	0.889819	0.735219	0.748652	0.833664	0.650942	0.678922	0.611097	0.772900	0.742437
0.619489	0.868854	0.673127	0.685037	0.672698	0.624433	0.731381	0.762279	0.755650	0.773984
0.593480	0.662353	0.573809	0.739003	0.581164	0.568075	0.563982	0.672853	0.557520	0.520951
0.406078	0.417072	0.280575	0.275178	0.334378	0.203785	0.258270	0.394105	0.334703	0.206421
0.581773	0.384575	0.448188	0.360671	0.496488	0.429937	0.288689	0.497040	0.276254	0.270703
0.652384	0.681324	0.684062	0.645110	0.776565	0.863066	0.743785	0.807011	0.640180	0.641119
0.085072	0.263126	0.206665	0.002270	0.330195	0.297324	0.316461	0.220067	0.304129	0.255583
0.902174	0.896005	0.757123	0.862567	0.894659	0.709241	0.723264	0.759519	0.793327	0.839742
0.522524	0.289828	0.275447	0.195386	0.263271	0.404560	0.366975	0.335427	0.250428	0.304009
0.245520	0.275111	0.291522	0.106985	0.369228	0.267657	0.349134	0.332049	0.353544	0.279432
0.642046	0.605355	0.362143	0.521720	0.576400	0.554892	0.616266	0.330774	0.467548	0.551294
0.718600	0.616415	0.734093	0.714506	0.636669	0.576351	0.490367	0.626834	0.568328	0.669885
0.138493	0.193865	0.193491	0.256986	0.233448	0.277774	0.194993	0.312976	0.151899	0.300040
0.459522	0.518612	0.485268	0.507186	0.421203	0.562479	0.583432	0.562510	0.489146	0.537738
0.301704	0.223878	0.164905	0.043875	0.262350	0.173555	0.212072	0.153730	0.076546	0.201835
0.308373	0.527326	0.389444	0.336071	0.449439	0.179909	0.446458	0.413091	0.309805	0.399416
0.019101	0.000000	0.171108	0.212043	0.211399	0.256922	0.289121	0.320288	0.195151	0.372295
0.600989	0.250442	0.364319	0.351357	0.416108	0.382131	0.404044	0.298037	0.347109	0.331985
0.521733	0.446122	0.605682	0.534345	0.504137	0.572563	0.606751	0.555698	0.582035	0.536234
0.572757	0.584118	0.557998	0.686950	0.682514	0.547915	0.594515	0.565134	0.573630	0.677465
0.211052	0.394610	0.378831	0.234440	0.277866	0.365823	0.284711	0.384948	0.364164	0.305500
0.511000	0.648541	0.596349	0.583030	0.531172	0.320590	0.708210	0.423268	0.512138	0.717167
0.388218	0.516012	0.511618	0.453010	0.736994	0.626934	0.645727	0.482959	0.609450	0.569061
0.483227	0.691484	0.603789	0.692362	0.665071	0.556448	0.609185	0.724046	0.600896	0.599682
0.355535	0.207265	0.207836	0.349218	0.454727	0.326051	0.409855	0.371863	0.313894	0.197201
0.298451	0.368646	0.275103	0.238876	0.330072	0.212742	0.162897	0.201528	0.276767	0.242950
0.563412	0.567079	0.682361	0.441732	0.725417	0.497004	0.454568	0.486529	0.763074	0.593246
0.471088	0.624314	0.572331	0.534529	0.616700	0.709074	0.505666	0.374877	0.531784	0.526108
0.075822	0.240409	0.231505	0.150545	0.319777	0.267275	0.409612	0.213568	0.300118	0.256081
0.182366	0.322677	0.427915	0.364519	0.256429	0.282383	0.294443	0.347345	0.306597	0.420904
0.338034	0.364274	0.274827	0.256194	0.271478	0.179365	0.148827	0.177043	0.322296	0.236878
0.438557	0.533704	0.327489	0.329669	0.348195	0.337685	0.329146	0.332441	0.184099	0.283204
0.530461	0.633700	0.558657	0.579944	0.544952	0.541391	0.543352	0.683851	0.572830	0.592688
0.583220	0.680524	0.470768	0.584237	0.479949	0.500466	0.506545	0.585731	0.553347	0.605707
0.384540	0.385479	0.314682	0.226463	0.343418	0.347963	0.377466	0.445358	0.400443	0.388850
0.743201	0.592811	0.464492	0.710197	0.555799	0.689746	0.635096	0.660797	0.549863	0.637395
0.570073	0.673033	0.656244	0.780600	0.772381	0.763037	0.699526	0.633198	0.758097	0.620811
0.216937	0.314392	0.161432	0.191556	0.252107	0.363681	0.401320	0.460023	0.375293	0.280760
0.683975	0.612274	0.711459	0.630499	0.746070	0.759500	0.705190	0.750047	0.694817	0.571949
0.757527	0.582090	0.617890	0.620641	0.644825	0.625773	0.681437	0.672672	0.531114	0.521902
0.811594	0.755001	0.675751	0.699376	0.643319	0.836777	0.788212	0.843084	0.665469	0.718962
0.461541	0.310816	0.439575	0.366307	0.375894	0.295692	0.384258	0.435526	0.369279	0.365725
0.919871	0.750069	0.791730	0.579948	0.749417	0.741844	0.827235	0.738185	0.817541	0.780222
0.564442	0.752238	0.820944	0.733777	0.685691	0.774072	0.648591	0.598096	0.637680	0.601249
0.203066	0.241509	0.209470	0.254379	0.251873	0.386189	0.245316	0.231537	0.331693	0.174053
0.334674	0.177623	0.380048	0.448163	0.307529	0.340932	0.335963	0.268613	0.335724	0.346979
0.341768	0.435242	0.236125	0.269703	0.388739	0.455584	0.431293	0.317177	0.208676	0.346679
0.685439	0.621889	0.724990	0.487447	0.628938	0.604709	0.684689	0.637401	0.493274	0.649057
0.384715	0.432319	0.429319	0.333289	0.406036	0.278507	0.518579	0.383032	0.438719	0.357751
0.257458	0.315063	0.328777	0.213806	0.349391	0.206280	0.223004	0.339003	0.242870	0.355779
0.115316	0.425493	0.175205	0.178823	0.391736	0.225592	0.144231	0.098307	0.169051	0.321669
0.099547	0.366057	0.204477	0.208063	0.316485	0.320490	0.172954	0.259778	0.153922	0.080285
0.635144	0.921746	0.770429	0.482762	0.793757	0.668291	0.731176	0.751974	0.605512	0.830728
0.840909	0.755498	0.742085	0.730805	0.719630	0.878494	0.777001	0.880698	0.791120	0.702474
0.942468	0.771053	0.779707	0.833379	0.799891	0.819655	0.843105	0.712903	0.638403	0.779637
0.696061	0.664914	0.711132	0.516423	0.665729	0.787552	0.712917	0.629993	0.661115	0.773551
0.328653	0.390655	0.297043	0.261769	0.353711	0.384995	0.195277	0.194543	0.248138	0.252260
0.519046	0.712669	0.612293	0.518738	0.482283	0.614931	0.464044	0.428685	0.614417	0.554990
0.738788	0.689628	0.534603	0.603341	0.778101	0.575731	0.718087	0.686301	0.596901	0.650312
0.653277	0.686698	0.628259	0.780265	0.780140	0.629598	0.677092	0.622432	0.766869	0.796019
0.523072	0.580142	0.593695	0.513549	0.649445	0.459135	0.534427	0.556844	0.669707	0.513255
0.666470	0.671704	0.558242	0.810777	0.793630	0.726415	0.775447	0.610219	0.637059	0.680062
0.806726	0.890163	0.739085	0.747260	0.899864	0.873055	0.794856	0.564071	0.794214	0.741308
0.651574	0.572094	0.607015	0.633018	0.621013	0.641068	0.516813	0.554592	0.471450	0.612043
0.551583	0.441151	0.506981	0.452045	0.549019	0.407827	0.672475	0.439188	0.280934	0.436696
0.779672	0.726331	0.666690	0.623079	0.744044	0.583263	0.825214	0.765377	0.673716	0.638542
0.231127	0.211699	0.185121	0.134160	0.315178	0.188170	0.172676	0.222498	0.152626	0.092891
0.451093	0.470623	0.370287	0.265403	0.400409	0.461273	0.441699	0.307701	0.367392	0.360748
0.409423	0.410454	0.535530	0.265552	0.412304	0.330556	0.405459	0.474148	0.285549	0.355072
0.696311	0.553906	0.581023	0.641178	0.731726	0.731968	0.584111	0.566724	0.670502	0.545044
0.661232	0.608831	0.615345	0.661188	0.708787	0.665865	0.570952	0.707087	0.654661	0.687595
0.118474	0.297696	0.128350	0.078830	0.327848	0.149340	0.157035	0.240225	0.068772	0.298822
0.850566	0.779372	0.804981	0.692806	0.738750	0.796298	0.785084	0.704853	0.719766	0.738320
0.340452	0.274988	0.087055	0.195006	0.271679	0.238638	0.239694	0.192900	0.090172	0.357387
0.804414	0.670943	0.694072	0.742070	0.770876	0.664053	0.631279	0.711564	0.781071	0.563823
0.379719	0.670918	0.667241	0.443555	0.623891	0.591178	0.478646	0.436523	0.405000	0.572598
0.550378	0.266222	0.187977	0.122110	0.328808	0.204668	0.359165	0.299962	0.289536	0.218755
0.789751	0.853808	0.739823	0.619008	0.791583	0.744548	0.764713	0.700565	0.739891	0.696924
0.754550	0.842856	0.730354	0.817014	0.866072	0.737372	0.797573	0.680101	0.802594	0.725484
0.599958	0.573221	0.468578	0.531371	0.612423	0.580409	0.526852	0.562983	0.419217	0.501943
0.760353	0.805287	0.615829	0.723134	0.697871	0.666885	0.660718	0.781711	0.589587	0.702383
0.311702	0.415960	0.277108	0.435068	0.365694	0.486395	0.408394	0.309068	0.261685	0.302114
0.612723	0.731417	0.674950	0.735080	0.678838	0.729291	0.589798	0.784334	0.672669	0.726212
0.688941	0.732786	0.776330	0.659799	0.889226	0.661668	0.751198	0.719442	0.811540	0.704096
0.667714	0.695691	0.507350	0.474816	0.697920	0.778069	0.597193	0.712891	0.801835	0.583252
0.567548	0.669043	0.649181	0.490434	0.778583	0.460446	0.574451	0.716849	0.498977	0.636190
0.346265	0.377317	0.245649	0.287173	0.529813	0.445963	0.296778	0.386525	0.413042	0.456623
0.746331	0.856783	0.694898	0.672020	0.591913	0.630575	0.637686	0.727956	0.683446	0.641754
0.761924	0.568307	0.578172	0.537726	0.624941	0.590587	0.599767	0.524519	0.490754	0.393272
0.495741	0.397813	0.308431	0.358906	0.453376	0.418056	0.507076	0.331847	0.429480	0.271961
0.373735	0.400203	0.411543	0.362780	0.483198	0.475309	0.335737	0.372881	0.343642	0.334335
0.565623	0.326442	0.379340	0.335310	0.533062	0.366427	0.284971	0.255800	0.351090	0.472744
0.368987	0.590960	0.634929	0.516867	0.477621	0.500537	0.521898	0.540332	0.498170	0.521450
0.552433	0.640238	0.477401	0.638180	0.612184	0.596088	0.460515	0.654506	0.572779	0.632385
0.676192	0.648569	0.533230	0.509269	0.701291	0.517822	0.560698	0.742213	0.758684	0.477752
0.729313	0.478921	0.678498	0.478830	0.608246	0.607321	0.613359	0.669782	0.513218	0.518243
0.797077	0.788813	0.539448	0.664077	0.837959	0.686757	0.707585	0.596611	0.642159	0.830955
0.110896	0.162010	0.270229	0.242711	0.166449	0.217874	0.110041	0.311361	0.222029	0.168741
0.724215	0.451630	0.429866	0.591437	0.486778	0.702880	0.509993	0.494018	0.675837	0.646426
0.345269	0.432961	0.201548	0.265045	0.386659	0.507678	0.365500	0.378716	0.209593	0.365570
0.331957	0.335959	0.102375	0.220688	0.307339	0.197031	0.191948	0.307166	0.104028	0.267877
0.204081	0.146957	0.146847	0.163281	0.274294	0.218120	0.156481	0.241312	0.126694	0.171451
0.194444	0.285813	0.183960	0.118127	0.232899	0.321918	0.266071	0.347191	0.184936	0.247945
0.298434	0.310956	0.294769	0.200813	0.222039	0.188119	0.317537	0.317038	0.221043	0.232675
0.151818	0.134982	0.161674	0.003322	0.278824	0.096091	0.201737	0.322630	0.205100	0.204213
0.747306	0.823667	0.622381	0.833582	0.670741	0.693200	0.569781	0.511139	0.766695	0.693982
0.675178	0.668331	0.689283	0.589405	0.544589	0.561896	0.684870	0.648718	0.653012	0.642832
0.105915	0.268402	0.182811	0.196144	0.310174	0.202101	0.181966	0.221120	0.235550	0.095774
0.798948	0.784674	0.805108	0.852041	0.787846	0.851883	0.840422	0.821967	0.856251	0.773614
0.736358	0.799855	0.872883	0.665694	0.981974	0.865704	0.850571	0.734328	0.744854	0.735745
0.699195	0.538385	0.559610	0.397910	0.560773	0.480146	0.463525	0.693054	0.448913	0.488310
0.958295	0.850936	0.692705	0.749288	0.833561	0.655583	0.749500	0.601070	0.614975	0.706009
0.667005	0.776000	0.753142	0.590837	0.789246	0.727555	0.836216	0.684862	0.638830	0.614682
0.302252	0.333750	0.371437	0.294088	0.310960	0.362185	0.386586	0.315346	0.219961	0.273871
0.594392	0.471412	0.558781	0.620868	0.527898	0.535404	0.508306	0.706794	0.571315	0.562104
0.609861	0.630066	0.499567	0.520153	0.607176	0.563495	0.584754	0.406290	0.511005	0.548868
0.620243	0.528553	0.515843	0.486602	0.555345	0.449271	0.556755	0.692183	0.510436	0.529976
0.831623	0.746080	0.696507	0.547595	0.706386	0.749114	0.783735	0.792021	0.693817	0.781907
0.565649	0.719395	0.474260	0.642497	0.706529	0.708168	0.541978	0.645514	0.780157	0.660693
0.664726	0.694103	0.644244	0.647694	0.673633	0.566041	0.542055	0.555413	0.483951	0.524761
0.404709	0.325162	0.315229	0.241451	0.252136	0.313257	0.441698	0.309038	0.226120	0.364587
0.626007	0.635566	0.649676	0.635539	0.575208	0.569812	0.524334	0.595669	0.666593	0.651593
0.867365	0.685325	0.657199	0.781803	0.840102	0.490068	0.734400	0.768324	0.699812	0.635568
0.381334	0.224893	0.426971	0.349040	0.626507	0.444869	0.402442	0.302277	0.273819	0.299031
0.696799	0.770667	0.391275	0.756663	0.860409	0.617406	0.721157	0.691440	0.673709	0.653860
0.504632	0.533072	0.350450	0.317315	0.241083	0.351930	0.438323	0.480237	0.371084	0.363842
0.341207	0.396151	0.369527	0.403044	0.230104	0.371570	0.289178	0.530014	0.392381	0.400580
0.805464	0.713682	0.638908	0.658498	0.771121	0.640319	0.743041	0.615934	0.654467	0.671216
0.092574	0.218039	0.309248	0.162337	0.098892	0.292327	0.101593	0.289998	0.192647	0.137878
0.174179	0.246288	0.250134	0.237157	0.277861	0.242781	0.225794	0.275217	0.214885	0.289188
0.932947	0.787944	0.859988	0.698473	0.845150	0.776984	0.855765	0.753020	0.708042	0.753564
0.817266	0.896227	0.783361	0.704874	0.930118	0.783753	0.871652	0.739970	0.740960	0.688643
0.738760	0.912241	0.812954	0.868555	0.760391	0.752891	0.641325	0.703539	0.741522	0.732777
0.796222	0.891868	0.727004	0.693457	0.866879	0.838516	0.766911	0.700172	0.774940	0.956331
0.693826	0.714330	0.792348	0.578595	0.667908	0.534282	0.664565	0.774877	0.771303	0.715313
0.424494	0.531122	0.390397	0.411286	0.288349	0.350993	0.309565	0.387210	0.490678	0.237336
0.835836	0.860194	0.737692	0.644983	0.926599	0.678453	0.819302	0.793223	0.690935	0.874836
0.808325	0.740875	0.618988	0.674886	0.741900	0.631564	0.656805	0.616205	0.509150	0.699132
0.378083	0.369741	0.379495	0.252906	0.499273	0.400958	0.295661	0.345680	0.551279	0.532447
0.339375	0.444187	0.249738	0.235175	0.389295	0.199666	0.197978	0.206828	0.364108	0.226929
0.613889	0.511615	0.513238	0.482827	0.520354	0.597390	0.478662	0.512521	0.509017	0.428134
0.217685	0.227774	0.396019	0.130374	0.345259	0.362227	0.312116	0.259961	0.352067	0.116968
0.697433	0.826044	0.756632	0.680003	0.729721	0.783998	0.841667	0.841318	0.667398	0.739027
0.696408	0.603860	0.787856	0.562543	0.680345	0.694566	0.699245	0.596018	0.606597	0.708075
0.388307	0.372406	0.320408	0.222351	0.442951	0.491288	0.358797	0.420887	0.443874	0.437960
0.728223	0.781827	0.781746	0.601900	0.675780	0.873664	0.788094	0.777202	0.670690	0.759858
0.521521	0.628730	0.422086	0.672039	0.546315	0.505511	0.622390	0.613336	0.719989	0.513488
0.686653	0.589556	0.654769	0.735332	0.601999	0.641172	0.491538	0.751804	0.565447	0.670162
0.213367	0.180878	0.238771	0.231758	0.396995	0.317880	0.412091	0.408898	0.300590	0.355279
0.470635	0.386664	0.343547	0.313380	0.358667	0.378057	0.353108	0.374125	0.566259	0.308713
0.746685	0.642795	0.813613	0.657759	0.635797	0.771501	0.698800	0.711202	0.674265	0.718322
0.867998	0.907160	0.844155	0.672706	0.742255	0.573933	0.815779	0.698248	0.769395	0.783965
0.723367	0.734191	0.653936	0.564481	0.677036	0.674865	0.621525	0.817335	0.515908	0.529875
0.771866	0.843450	0.787159	0.743267	0.567685	0.699310	0.653050	0.827706	0.752534	0.707766
0.335565	0.565368	0.216873	0.319831	0.475177	0.350200	0.312178	0.490723	0.337067	0.389605
0.683549	0.705047	0.585106	0.625895	0.726669	0.607465	0.673192	0.650741	0.785524	0.668089
0.657760	0.584810	0.503819	0.619564	0.629938	0.466505	0.589976	0.547708	0.657092	0.649656
0.131935	0.254582	0.246612	0.151785	0.240007	0.360972	0.221122	0.313011	0.108144	0.124352
0.650953	0.637791	0.732046	0.716258	0.615725	0.757161	0.766504	0.580584	0.624575	0.799532
0.690934	0.585659	0.676568	0.620312	0.638289	0.591113	0.690656	0.598398	0.624080	0.689916
0.877009	0.803178	0.709012	0.671640	0.768262	0.672811	0.882395	0.829116	0.855330	0.902487
0.314661	0.504994	0.384832	0.145533	0.385876	0.314795	0.463132	0.342678	0.291340	0.333201
0.427402	0.208501	0.127104	0.201638	0.340063	0.366271	0.255233	0.305173	0.276273	0.199978
0.858970	1.000000	0.795641	0.692838	0.938143	0.612753	0.799979	0.770052	0.873077	0.769472
0.670432	0.723061	0.792350	0.690649	0.723773	0.639134	0.587033	0.828356	0.533790	0.613791
0.508564	0.684241	0.772803	0.530014	0.657344	0.544516	0.712991	0.448319	0.409518	0.638136
0.580039	0.460163	0.552553	0.504235	0.596033	0.577892	0.547681	0.556603	0.538889	0.562727
0.171598	0.343980	0.066247	0.150788	0.273812	0.097853	0.214012	0.233308	0.384394	0.292115
0.481590	0.458376	0.571457	0.519591	0.549071	0.495424	0.540559	0.643694	0.347626	0.559700
0.456891	0.473834	0.388884	0.268141	0.324909	0.388169	0.486840	0.460495	0.261778	0.264344
0.695498	0.638702	0.489708	0.665036	0.663316	0.666456	0.696392	0.753774	0.762611	0.602989
0.866718	0.775086	0.915117	0.805933	0.777480	0.663966	0.717286	0.606918	0.744076	0.775963
0.802735	0.666539	0.750752	0.684233	0.614801	0.734917	0.754455	0.816935	0.726354	0.766356
0.912973	0.992176	0.666067	0.731609	0.945055	0.767857	0.743761	0.937737	0.760767	0.827696
0.440385	0.456418	0.264327	0.300396	0.251487	0.454398	0.465291	0.481134	0.314542	0.399196
0.398693	0.447362	0.375383	0.397636	0.406899	0.485624	0.273403	0.328995	0.254967	0.318441
0.271324	0.480533	0.391671	0.431679	0.280097	0.308092	0.405837	0.317668	0.315653	0.483704
0.632302	0.664533	0.403331	0.601978	0.709072	0.611439	0.673163	0.697727	0.707702	0.616902
0.531457	0.449464	0.481381	0.328222	0.641303	0.419199	0.455883	0.559539	0.453319	0.651337
0.575781	0.701441	0.679755	0.691816	0.802720	0.860233	0.742440	0.671007	0.787410	0.619772
0.683755	0.813710	0.762925	0.694100	0.903479	0.871983	0.763906	0.900184	0.771206	0.682235
0.335186	0.292504	0.278835	0.333141	0.260042	0.240334	0.410424	0.279574	0.431016	0.418882
0.682662	0.637861	0.468763	0.527823	0.690108	0.731180	0.699165	0.686141	0.530566	0.750208
0.454250	0.313498	0.393482	0.277173	0.377349	0.330027	0.504417	0.361635	0.239729	0.390470
0.690204	0.951847	0.820450	0.650368	0.676633	0.830048	0.768831	0.777882	0.885677	0.721146
0.580211	0.306798	0.433739	0.236657	0.310165	0.300865	0.172099	0.345781	0.205503	0.336184
0.245475	0.161598	0.366215	0.225392	0.299144	0.244129	0.204477	0.228407	0.110889	0.265571
0.450144	0.503208	0.351954	0.317296	0.495846	0.293514	0.453869	0.420188	0.392669	0.418839
0.934137	0.788349	0.694165	0.531394	0.902048	0.958887	0.742076	0.839197	0.733446	0.718151
0.738206	0.768628	0.656647	0.556563	0.783081	0.718575	0.718166	0.801549	0.603747	0.500086
0.482016	0.577815	0.309664	0.561005	0.372176	0.335103	0.408991	0.431641	0.364212	0.366825
0.653157	0.738570	0.548729	0.628692	0.679960	0.733755	0.665705	0.883695	0.760661	0.620199
0.799707	0.847190	0.787072	0.737284	0.918802	0.882439	0.856983	0.775941	0.813298	0.598510
0.513879	0.598245	0.685890	0.538264	0.588150	0.790764	0.623713	0.589768	0.457263	0.665979
0.671860	0.654329	0.696765	0.550729	0.756843	0.702212	0.755833	0.835059	0.729902	0.745520
0.233089	0.291809	0.222051	0.311719	0.367166	0.266290	0.236877	0.244892	0.175095	0.197971
0.703337	0.753847	0.793521	0.686470	0.797710	0.685317	0.711024	0.828904	0.839965	0.797026
0.693637	0.765013	0.738979	0.657353	0.834311	0.855696	0.720387	0.800051	0.803830	0.809034
0.461565	0.630731	0.572539	0.384872	0.715460	0.699061	0.634732	0.540522	0.425640	0.612945
0.437330	0.522950	0.560522	0.500162	0.505336	0.439492	0.510938	0.516878	0.557988	0.504442
0.208079	0.099769	0.252513	0.113066	0.270319	0.183727	0.271612	0.304782	0.200313	0.251871
0.588461	0.642915	0.625198	0.584189	0.782813	0.670291	0.793541	0.838195	0.679880	0.819536
0.303203	0.399839	0.188381	0.314325	0.408055	0.365214	0.327893	0.430565	0.303924	0.305615
0.313721	0.345780	0.375813	0.338860	0.340026	0.508486	0.302280	0.139891	0.203950	0.389780
0.863699	0.853077	0.863992	0.755364	0.898805	0.754792	0.710698	0.773375	0.830118	0.813489
0.509851	0.754819	0.793389	0.632568	0.683193	0.679970	0.570041	0.651237	0.601954	0.657902
0.409992	0.383059	0.302646	0.324210	0.368825	0.284040	0.482961	0.513912	0.329472	0.412911
0.706474	0.636089	0.602183	0.668012	0.656511	0.560355	0.691947	0.643820	0.512033	0.521212
0.645548	0.629218	0.604724	0.492754	0.676782	0.668405	0.626101	0.614895	0.557774	0.586718
0.362297	0.326324	0.325719	0.328143	0.463618	0.449673	0.524108	0.345103	0.390380	0.358167
0.912531	0.779305	0.772439	0.746551	0.905343	0.855656	0.730023	0.685641	0.683857	0.778809
0.423687	0.325102	0.310361	0.343935	0.375204	0.432466	0.208072	0.419461	0.339791	0.354043
0.993291	0.822150	0.858321	0.783613	0.931880	0.826176	0.760207	0.781397	0.746762	0.817519
0.339033	0.325970	0.408781	0.259897	0.301154	0.289353	0.266822	0.223681	0.346713	0.286526
0.436011	0.504544	0.564476	0.527209	0.514394	0.693207	0.501536	0.458191	0.595418	0.634524
0.701839	0.709573	0.658601	0.384460	0.590323	0.665552	0.592844	0.845353	0.676139	0.652521
0.193827	0.333140	0.190061	0.235743	0.308190	0.352126	0.130290	0.175846	0.233658	0.238643
0.835686	0.744238	0.776335	0.691507	0.897143	0.799973	0.791873	0.860462	0.949017	0.768935
0.297781	0.226980	0.233268	0.327864	0.352205	0.483554	0.247169	0.309720	0.254598	0.222541
0.624887	0.646961	0.450876	0.461864	0.666753	0.584244	0.614758	0.544402	0.490974	0.373028
0.666666	0.558473	0.601419	0.667848	0.674160	0.698339	0.707183	0.670025	0.527020	0.619310
0.229143	0.222845	0.000000	0.131979	0.306289	0.323856	0.147761	0.207357	0.064689	0.209580
0.339417	0.467067	0.505677	0.399946	0.498849	0.512432	0.413695	0.521991	0.470393	0.532081
0.253153	0.311877	0.254608	0.257804	0.320210	0.351927	0.358594	0.319072	0.161891	0.316703
0.701698	0.786215	0.522100	0.591226	0.768225	0.689462	0.853200	0.755829	0.626935	0.563277
0.393484	0.344506	0.492689	0.292637	0.437198	0.291011	0.365729	0.480065	0.351536	0.326801
0.326619	0.248216	0.213987	0.313859	0.272213	0.152800	0.128971	0.356390	0.241517	0.000000
0.042351	0.189706	0.171087	0.240424	0.296346	0.206189	0.262053	0.136488	0.126499	0.203526
0.521677	0.490281	0.585429	0.459485	0.636426	0.520748	0.580027	0.475931	0.584608	0.568430
0.383492	0.311325	0.317153	0.269315	0.410068	0.201604	0.292605	0.354101	0.364243	0.303420
0.449094	0.179867	0.280012	0.137601	0.288380	0.284839	0.457240	0.324108	0.286955	0.256964
0.163644	0.339182	0.219568	0.345559	0.253439	0.324127	0.193235	0.303149	0.291609	0.140857
0.680102	0.559790	0.669342	0.650753	0.697105	0.579089	0.676255	0.671851	0.338212	0.659308
0.192925	0.295238	0.308305	0.196995	0.280512	0.228802	0.105355	0.195317	0.254202	0.184173
0.175006	0.209841	0.055546	0.090889	0.274545	0.209394	0.088959	0.307986	0.063612	0.280301
0.597637	0.518578	0.546982	0.597388	0.584206	0.471454	0.552727	0.392976	0.579378	0.496976
0.474393	0.492907	0.201037	0.396027	0.303525	0.379093	0.359744	0.465461	0.595059	0.248389
0.421939	0.400643	0.514836	0.235259	0.517821	0.426686	0.385800	0.236405	0.385893	0.343663
0.504585	0.349216	0.553429	0.324887	0.405786	0.448358	0.280613	0.409296	0.263962	0.426109
0.845681	0.702644	0.903998	0.650767	0.838145	0.791864	0.796695	0.796120	0.765369	0.760328
0.726804	0.814763	0.468739	0.506290	0.615111	0.582233	0.638536	0.769478	0.682996	0.650125
0.685237	0.626692	0.533776	0.526232	0.540470	0.669945	0.719472	0.628979	0.565243	0.492969
0.726759	0.674158	0.451560	0.672513	0.830912	0.707940	0.787125	0.907189	0.667789	0.784001
0.973588	0.806538	0.759020	0.796720	0.847668	0.700534	0.728288	0.915718	0.874815	0.786043
0.253035	0.321490	0.255833	0.355017	0.491980	0.255345	0.421060	0.325882	0.273390	0.326638
0.276786	0.294125	0.164969	0.033353	0.226320	0.227628	0.228611	0.314463	0.058589	0.249674
0.821716	0.833003	0.780010	0.810485	0.870504	0.828593	0.824733	0.736195	0.646405	0.509477
0.743096	0.583108	0.633488	0.656546	0.682147	0.550981	0.505546	0.720000	0.640171	0.654004
0.820475	0.792978	0.754726	0.744173	0.827175	0.808799	0.648002	0.840957	0.907701	0.850108
0.290863	0.293102	0.221507	0.284973	0.368815	0.108319	0.187650	0.181504	0.219224	0.252023
0.784926	0.587395	0.523294	0.676134	0.660723	0.635064	0.617193	0.643689	0.669785	0.542726
0.740402	0.678972	0.698330	0.636806	0.904077	0.806658	0.683111	0.754240	0.668449	0.781014
0.174843	0.301052	0.183279	0.176018	0.389745	0.338759	0.404834	0.280213	0.369966	0.302059
0.302119	0.326544	0.313445	0.221530	0.248229	0.267276	0.335452	0.252768	0.323625	0.389554
0.262318	0.555817	0.393912	0.356112	0.449178	0.350409	0.442285	0.380455	0.277947	0.407818
0.140502	0.241872	0.312519	0.294856	0.290946	0.143371	0.059006	0.335602	0.105386	0.105654
0.542777	0.486252	0.396113	0.438233	0.608384	0.476272	0.615772	0.670991	0.317090	0.597983
0.790946	0.773217	0.847619	0.698141	0.778136	0.812768	0.729905	0.851157	0.688937	0.884449
0.274674	0.248065	0.319099	0.259905	0.446578	0.326571	0.267416	0.424487	0.348806	0.257548
0.858180	0.810726	0.754796	0.676657	0.815661	0.671394	0.656255	0.657866	0.705169	0.670764
0.641025	0.600428	0.591707	0.638230	0.637949	0.539621	0.548084	0.709996	0.554847	0.499809
0.628375	0.578349	0.566351	0.642479	0.543678	0.609360	0.400755	0.588970	0.474740	0.530286
0.676249	0.482148	0.539194	0.494000	0.522094	0.476347	0.615745	0.512193	0.537791	0.467102
0.751497	0.793261	0.809684	0.615547	0.681087	0.797151	0.808167	0.606312	0.850367	0.668741
0.482718	0.769492	0.578658	0.700347	0.725085	0.532267	0.510099	0.522205	0.362184	0.475405
0.289113	0.230063	0.223492	0.211647	0.214653	0.119035	0.127601	0.290791	0.175410	0.118311
0.499926	0.487806	0.521451	0.598008	0.860049	0.562537	0.436768	0.658918	0.489990	0.478173
0.462222	0.399451	0.374627	0.281416	0.545605	0.353021	0.363676	0.366912	0.429160	0.464542
0.655580	0.751676	0.693219	0.479244	0.748176	0.642119	0.593962	0.639195	0.705663	0.539045
0.330835	0.329071	0.361159	0.352190	0.397899	0.410660	0.460416	0.456761	0.333759	0.390891
0.333992	0.359742	0.267752	0.252883	0.374781	0.206095	0.345046	0.555520	0.251761	0.237416
0.176706	0.205897	0.200424	0.204028	0.137368	0.385916	0.275195	0.285537	0.192148	0.181637
0.225124	0.205741	0.185312	0.304643	0.290405	0.166344	0.206744	0.324759	0.403812	0.411091
0.937351	0.958350	0.668006	0.688155	0.700892	0.775349	0.720911	0.642049	0.774201	0.866558
0.329294	0.393631	0.465235	0.277677	0.551672	0.377185	0.419697	0.405265	0.395822	0.516717
0.856053	0.711671	0.812185	0.799258	0.915845	0.758798	0.784220	0.901750	0.707352	0.762824
0.568318	0.276081	0.417522	0.220494	0.334849	0.511194	0.373281	0.349256	0.334543	0.419173
0.674928	0.552738	0.703690	0.496278	0.518388	0.693820	0.579861	0.700923	0.632807	0.480578
0.287071	0.338153	0.314830	0.372520	0.360264	0.441420	0.271368	0.317381	0.339722	0.246175
0.499642	0.781807	0.587123	0.638945	0.686465	0.606944	0.752781	0.502163	0.623668	0.680226
0.552683	0.657347	0.668140	0.619849	0.609489	0.708372	0.501063	0.713307	0.689052	0.732222
0.729696	0.656672	0.582002	0.701418	0.628978	0.796976	0.624342	0.649528	0.600215	0.580135
0.673755	0.642137	0.669295	0.642454	0.691773	0.751157	0.616004	0.659991	0.544968	0.620462
0.335962	0.388519	0.353949	0.233851	0.315710	0.421830	0.396216	0.324875	0.303828	0.409289
0.475767	0.692314	0.547549	0.640408	0.519654	0.474785	0.559960	0.417712	0.533094	0.537724
0.322604	0.299330	0.394331	0.128111	0.382346	0.281326	0.316143	0.370729	0.302612	0.302258
0.692284	0.610027	0.529459	0.551998	0.683444	0.583590	0.577581	0.702105	0.610746	0.627012
0.234452	0.184511	0.149885	0.143223	0.331312	0.151953	0.114341	0.310420	0.135874	0.402708
0.290262	0.342281	0.336841	0.407864	0.473250	0.502154	0.361712	0.421530	0.453964	0.378065
0.274964	0.330757	0.238581	0.189704	0.402396	0.259474	0.276282	0.293230	0.159389	0.259881
0.324663	0.414405	0.150698	0.290737	0.342053	0.378384	0.415837	0.140356	0.299349	0.162480
0.355167	0.187936	0.287457	0.461172	0.409597	0.398473	0.378147	0.424415	0.400475	0.417555
0.295825	0.440521	0.334885	0.219598	0.338495	0.386925	0.308859	0.330393	0.204967	0.381081
0.881856	0.663538	0.756799	0.674594	0.708975	0.655958	0.653130	0.682529	0.597124	0.742051
0.223043	0.270481	0.279699	0.183232	0.234762	0.303334	0.318796	0.323883	0.110805	0.175957
0.745446	0.606295	0.795550	0.745374	0.771354	0.605435	0.589211	0.693984	0.539037	0.719079
0.293661	0.227528	0.333592	0.165566	0.439452	0.263921	0.247263	0.142446	0.194416	0.436391
0.329523	0.272639	0.401426	0.291082	0.200524	0.258399	0.322956	0.399136	0.346541	0.288992
0.182884	0.216436	0.223775	0.163581	0.303188	0.113975	0.165203	0.064401	0.217802	0.268461
0.746343	0.849600	0.554196	0.611839	0.843092	0.618508	0.885935	0.622542	0.684711	0.731218
0.413785	0.551285	0.617805	0.493237	0.617417	0.510657	0.634035	0.644648	0.558470	0.718449
0.129325	0.267897	0.161864	0.120942	0.207884	0.295522	0.251146	0.296748	0.094914	0.292416
0.333775	0.400254	0.405740	0.273445	0.627569	0.340431	0.447413	0.385056	0.355556	0.386605
0.412560	0.405219	0.329975	0.389879	0.456377	0.528361	0.456157	0.389873	0.260191	0.392973
0.736731	0.686576	0.715994	0.659716	0.705992	0.720493	0.761919	0.742827	0.636007	0.713671
0.283935	0.422117	0.281699	0.352380	0.397856	0.334532	0.357018	0.283821	0.294965	0.319704
0.412811	0.208117	0.351909	0.338535	0.216219	0.210995	0.240729	0.107920	0.055321	0.147625
0.573294	0.447026	0.505528	0.678336	0.631006	0.576118	0.418431	0.739106	0.396218	0.681144
0.231830	0.243784	0.094252	0.225241	0.173706	0.176688	0.227667	0.353494	0.313214	0.097310
0.306648	0.207274	0.154406	0.201245	0.418721	0.122095	0.338942	0.287510	0.283918	0.323094
0.810196	0.775249	0.660655	0.751686	0.694588	0.664588	0.734831	0.842841	0.663208	0.617283
0.195688	0.163693	0.246108	0.357608	0.328417	0.082589	0.232378	0.269856	0.178077	0.317766
0.295708	0.461647	0.548157	0.395072	0.321085	0.439175	0.317999	0.365232	0.359504	0.470938
0.755372	0.809017	0.673303	0.911143	0.825604	0.842519	0.728105	0.837109	0.758861	0.917221
0.748119	0.930425	0.626012	0.762062	0.832574	0.758901	0.667620	0.851880	0.626151	0.806850
0.763805	0.579694	0.724525	0.567294	0.690505	0.635204	0.730513	0.650187	0.503268	0.505648
0.725056	0.859500	0.732642	0.741872	0.883475	0.770621	0.663640	0.826144	0.669531	0.808605
0.349311	0.236329	0.244273	0.101050	0.321755	0.263052	0.319751	0.339879	0.302317	0.383625
0.506195	0.596595	0.610731	0.497067	0.465400	0.707227	0.475297	0.428946	0.731956	0.498335
0.728429	0.906276	0.744281	0.712635	0.785749	0.787330	0.623385	0.896138	0.673894	0.631973
0.690285	0.600502	0.584559	0.400926	0.628558	0.559253	0.583836	0.589895	0.401484	0.526831
0.579388	0.676017	0.501838	0.624725	0.766536	0.615415	0.704751	0.543910	0.524434	0.597994
0.260587	0.271187	0.213836	0.206892	0.351700	0.504394	0.408289	0.421403	0.090222	0.377207
0.423926	0.381967	0.430895	0.148307	0.479531	0.449285	0.527276	0.277923	0.363691	0.357916
0.376512	0.124278	0.242907	0.225959	0.086420	0.230778	0.273498	0.196265	0.194084	0.157356
0.734784	0.811418	0.704239	0.680163	0.792719	0.813519	0.714605	0.887005	0.700532	0.873288
0.210496	0.289654	0.311279	0.114553	0.286125	0.138795	0.236326	0.212661	0.141567	0.243267
0.210597	0.376088	0.183051	0.156182	0.093085	0.260880	0.329530	0.184101	0.266865	0.227763
0.703731	0.747367	0.769640	0.709643	0.956811	0.721460	0.764293	0.751591	0.870428	0.660304
0.198785	0.372415	0.490458	0.509071	0.336238	0.386875	0.308310	0.513374	0.371414	0.345504
0.305254	0.439056	0.316419	0.343637	0.369751	0.326800	0.393575	0.284185	0.256956	0.242160
0.393991	0.319046	0.388302	0.506059	0.523125	0.426437	0.347036	0.276051	0.331344	0.301492
0.338504	0.368990	0.245063	0.203806	0.369428	0.273206	0.214619	0.300453	0.166931	0.399078
0.306667	0.303879	0.079433	0.163289	0.181909	0.326484	0.187925	0.257594	0.156811	0.224269
0.826459	0.845357	0.797862	0.720703	0.672722	0.598136	0.683208	0.603676	0.616689	0.673879
0.212546	0.250782	0.241776	0.381055	0.160407	0.185812	0.188416	0.335485	0.189537	0.313700
0.844974	0.680588	0.717932	0.595061	0.868945	0.802334	0.835656	0.741664	0.677302	0.740529
0.639590	0.554945	0.591307	0.557813	0.641699	0.550635	0.662897	0.625533	0.581958	0.473974
0.212216	0.406573	0.402785	0.248191	0.410091	0.266010	0.453711	0.449073	0.346795	0.172434
0.389446	0.340743	0.363759	0.385887	0.168325	0.244745	0.197553	0.190196	0.168097	0.301927
0.488074	0.669105	0.543566	0.666368	0.680934	0.647202	0.540962	0.583570	0.616021	0.654524
0.896994	0.709415	0.874311	0.863998	0.870672	0.612527	0.839464	0.667929	0.827683	0.845532
0.595266	0.755291	0.769639	0.552207	0.759177	0.565214	0.709204	0.548444	0.625301	0.639229
0.583740	0.526481	0.680110	0.479108	0.573641	0.608936	0.568285	0.543361	0.451904	0.553778
0.628424	0.640976	0.459592	0.476539	0.661699	0.334906	0.660938	0.600589	0.511308	0.547412
0.402316	0.210997	0.337710	0.220498	0.277433	0.392354	0.304248	0.286793	0.396247	0.315061
0.668686	0.629373	0.456741	0.635865	0.723633	0.701518	0.761764	0.539278	0.641869	0.640829
0.000000	0.307192	0.104341	0.102926	0.187325	0.210912	0.235833	0.100760	0.179432	0.223422
0.554170	0.667910	0.619278	0.429392	0.482927	0.522976	0.622994	0.549341	0.464928	0.652062
0.432693	0.417546	0.471503	0.358469	0.227140	0.327098	0.310559	0.445742	0.331066	0.322391
0.496798	0.536086	0.349454	0.324493	0.423722	0.384355	0.177358	0.313465	0.371432	0.395999
0.652012	0.786730	0.482802	0.582846	0.623317	0.654194	0.429784	0.728563	0.599851	0.463707
0.202209	0.035242	0.069637	0.178879	0.247733	0.195190	0.172815	0.220994	0.095636	0.219421
0.237448	0.383036	0.241055	0.125169	0.484048	0.265983	0.415913	0.269492	0.344119	0.261906
0.142172	0.296751	0.179782	0.174070	0.299386	0.190786	0.363969	0.247879	0.131120	0.170775
0.699413	0.731357	0.597361	0.654054	0.451898	0.552376	0.595562	0.597172	0.626516	0.688328
0.703688	0.658419	0.724079	0.565790	0.561204	0.765924	0.749299	0.787472	0.684631	0.842711
0.717951	0.752375	0.744398	0.533265	0.727056	0.634661	0.687689	0.675198	0.695405	0.610202
0.407140	0.280831	0.535888	0.313866	0.349370	0.349510	0.295514	0.288230	0.220566	0.315692
0.270300	0.250696	0.213457	0.170043	0.296577	0.294204	0.289707	0.241943	0.195067	0.190160
0.127349	0.187539	0.328935	0.181003	0.308838	0.299156	0.152793	0.208845	0.264186	0.189555
0.214298	0.303561	0.296864	0.387652	0.000000	0.142497	0.312008	0.306048	0.249758	0.017495
0.742504	0.904458	0.666346	0.648678	0.890364	0.702808	0.585597	0.590270	0.784796	0.739611
0.924343	0.831304	0.773389	0.858378	0.852969	0.964199	0.857034	0.773988	0.879378	0.770611
0.522682	0.672575	0.611201	0.567446	0.659126	0.573543	0.670202	0.586218	0.535175	0.542576
0.767933	0.507896	0.603709	0.599406	0.630904	0.724719	0.594197	0.803935	0.686805	0.683384
0.269467	0.198627	0.260078	0.139410	0.275629	0.434962	0.084097	0.340062	0.155987	0.080396
0.278364	0.321089	0.152943	0.142581	0.351140	0.224047	0.201688	0.332956	0.069993	0.301619
0.772682	0.704834	0.703374	0.720512	0.834666	0.871660	0.732177	0.899179	0.628981	0.972860
0.369534	0.322223	0.209851	0.019024	0.148377	0.201374	0.201595	0.197096	0.021890	0.377575
0.167301	0.376739	0.250418	0.366624	0.520884	0.319256	0.505310	0.421657	0.413312	0.436383
0.919438	0.820108	0.719269	0.824692	0.820302	0.997823	0.737907	0.890327	0.681690	0.808185
0.492871	0.372864	0.439106	0.391435	0.332982	0.259272	0.523385	0.448217	0.470455	0.358798
0.759453	0.671136	0.877906	0.712638	0.730975	0.661649	0.779698	0.727508	0.895235	0.652992
0.207935	0.276576	0.213673	0.143976	0.170233	0.165388	0.284581	0.229017	0.172130	0.197303
0.195611	0.180129	0.128707	0.259189	0.290795	0.304183	0.154732	0.186686	0.147173	0.262282
0.332061	0.426627	0.272197	0.344931	0.446669	0.473960	0.420122	0.446064	0.331852	0.369374
0.440505	0.433091	0.488093	0.329395	0.427804	0.455010	0.373374	0.456232	0.394806	0.421846
0.878348	0.748527	0.790079	0.708288	0.981317	0.756640	0.772117	0.777863	0.665603	0.759618
0.590441	0.634588	0.410809	0.364969	0.541807	0.634644	0.515271	0.490152	0.531673	0.615105
0.231595	0.305298	0.071798	0.206517	0.358473	0.293695	0.191076	0.240763	0.131939	0.161009
0.474793	0.432438	0.318391	0.334599	0.439180	0.299437	0.169740	0.453342	0.265844	0.444498
0.688857	0.596648	0.572381	0.693700	0.576703	0.551072	0.529512	0.532443	0.511382	0.670738
0.748273	0.717462	0.698798	0.761051	0.632677	0.788254	0.640841	0.686761	0.613263	0.694290
0.869241	0.665535	0.702601	0.766550	0.891915	0.731739	0.946922	0.845158	0.793653	0.864602
0.713953	0.590853	0.614703	0.696260	0.748052	0.469186	0.616817	0.542862	0.506501	0.562350
0.352345	0.224233	0.372454	0.176502	0.289625	0.304554	0.201160	0.043615	0.228645	0.212453
0.650034	0.681917	0.627954	0.565597	0.628603	0.602810	0.585552	0.677436	0.671039	0.708783
0.554624	0.514033	0.613719	0.553406	0.522666	0.451270	0.583383	0.511215	0.523419	0.653953
0.643881	0.246345	0.358136	0.248834	0.431767	0.464125	0.410593	0.510471	0.395370	0.475828
0.601057	0.413240	0.537313	0.574826	0.638266	0.518264	0.479286	0.463630	0.504175	0.619124
0.830526	0.696493	0.691147	0.525619	0.793457	0.852325	0.630983	0.681598	0.587142	0.697397
0.163717	0.298498	0.370129	0.322004	0.344602	0.293161	0.368423	0.380207	0.180419	0.344029
0.813623	0.755917	0.818625	0.725934	0.838984	0.700561	0.861161	0.771946	0.676471	0.972614
0.837157	0.898317	0.808140	0.964612	0.874132	0.806927	0.692679	0.664146	0.851888	0.734746
0.596341	0.338140	0.695005	0.543679	0.531521	0.516096	0.581070	0.545751	0.345414	0.692316
0.606854	0.513118	0.545937	0.485194	0.647001	0.602961	0.485555	0.441911	0.382834	0.578049
0.656924	0.678854	0.725661	0.611924	0.616820	0.665307	0.677690	0.634017	0.594975	0.629107
0.580510	0.611901	0.772274	0.528026	0.649311	0.580228	0.655569	0.720980	0.557064	0.574765
0.608192	0.591215	0.550005	0.584110	0.548563	0.554253	0.601296	0.601396	0.415257	0.490762
0.144795	0.048835	0.082750	0.000000	0.182828	0.172420	0.267222	0.307012	0.182431	0.218160
0.619647	0.752707	1.000000	0.758836	0.652759	0.758593	0.825765	0.879931	0.805178	0.747299
0.203502	0.303256	0.012971	0.108082	0.189531	0.346348	0.171443	0.229021	0.205154	0.357899
0.379148	0.227943	0.333534	0.387894	0.256664	0.259833	0.213892	0.365325	0.261785	0.292089
0.649261	0.628918	0.644313	0.545351	0.596532	0.671254	0.628456	0.653362	0.687210	0.528311
0.906384	0.843849	0.816964	0.798039	0.760843	0.742435	0.648849	0.825036	0.885623	0.735677
0.584285	0.590180	0.563796	0.500448	0.740294	0.604098	0.664134	0.582295	0.593658	0.552791
0.529976	0.372085	0.286197	0.357741	0.403638	0.366481	0.449729	0.397427	0.397974	0.384682
0.211717	0.327003	0.206442	0.420435	0.485411	0.451076	0.445467	0.446276	0.457461	0.386903
0.563948	0.591670	0.437390	0.542052	0.617372	0.633665	0.653455	0.535581	0.673924	0.750289
0.437320	0.622724	0.508870	0.492273	0.736466	0.602141	0.571442	0.566905	0.642161	0.665212
0.578575	0.466823	0.597604	0.500767	0.744130	0.541323	0.575366	0.575471	0.462847	0.608048
0.597642	0.800427	0.703845	0.658149	0.745392	0.694885	0.674871	0.735425	0.667711	0.596424
0.226410	0.229427	0.099866	0.229979	0.404095	0.092766	0.152026	0.340644	0.076896	0.089000
0.706554	0.810944	0.729447	0.697694	0.857063	0.702634	0.771051	0.758105	0.919485	0.700129
0.642102	0.658553	0.532472	0.499118	0.601662	0.678765	0.641000	0.722443	0.583100	0.518797
0.642939	0.569639	0.641540	0.678393	0.694524	0.564983	0.627705	0.626622	0.620828	0.478075
0.315763	0.240920	0.256555	0.313284	0.253230	0.407754	0.391284	0.421547	0.327423	0.187329
0.874250	0.802278	0.817982	0.891966	0.748533	0.758589	0.750002	0.746124	0.685906	0.812816
0.499954	0.494224	0.556832	0.438073	0.488133	0.522390	0.530043	0.740182	0.456233	0.604207
0.653948	0.601751	0.653186	0.602676	0.675892	0.593337	0.732116	0.674600	0.554519	0.600179
0.704940	0.614479	0.736985	0.689683	0.786931	0.873741	0.627976	0.703380	0.580941	0.680914
0.751237	0.795513	0.557393	0.589265	0.771759	0.778354	0.709285	0.582749	0.613444	0.624798
0.481695	0.486117	0.300936	0.331720	0.382008	0.398969	0.381128	0.447633	0.260913	0.396208
0.496657	0.554991	0.460526	0.619721	0.513772	0.475453	0.548236	0.467007	0.479637	0.464864
0.574369	0.674814	0.596813	0.521551	0.625719	0.574072	0.659430	0.538454	0.541292	0.462968
0.354075	0.181838	0.265475	0.258179	0.304718	0.126718	0.321260	0.070145	0.239732	0.129814
0.923167	0.915142	0.845888	0.689199	0.856025	0.730280	0.741328	0.762108	0.761389	0.783265
0.615590	0.706704	0.644590	0.575541	0.885255	0.642891	0.709401	0.591238	0.484795	0.546448
0.781089	0.846607	0.742967	0.654800	0.948302	0.931285	0.794994	0.843948	0.911002	0.805800
0.433836	0.415821	0.434168	0.297538	0.432389	0.367669	0.362595	0.481723	0.384911	0.280312
0.339406	0.275720	0.199235	0.091772	0.206286	0.361279	0.000000	0.365370	0.168534	0.186852
0.260825	0.379489	0.128439	0.164857	0.120069	0.392641	0.133677	0.313023	0.044034	0.150443
0.287349	0.452196	0.344142	0.447027	0.322286	0.383237	0.401873	0.340046	0.464329	0.594975
0.388797	0.401658	0.352000	0.139254	0.319450	0.286183	0.269937	0.206378	0.190192	0.363759
0.842159	0.627106	0.691128	0.643295	0.807724	0.626750	0.646116	0.685286	0.695088	0.741793
0.295782	0.372103	0.218265	0.132383	0.432760	0.348623	0.401944	0.453248	0.461591	0.427620
0.617006	0.687135	0.485668	0.594226	0.582642	0.582900	0.622822	0.652237	0.559360	0.630103
0.707842	0.918970	0.798298	0.887984	0.823112	0.924330	0.634763	0.814483	0.697896	0.718259
0.722872	0.631147	0.463499	0.668987	0.564552	0.611578	0.616595	0.542563	0.566449	0.602553
0.708360	0.614834	0.525871	0.591936	0.601684	0.552009	0.612642	0.551054	0.619316	0.656443
0.612011	0.670261	0.657510	0.493492	0.694663	0.553937	0.569665	0.491781	0.559142	0.592669
0.450059	0.660620	0.643159	0.528448	0.591458	0.734563	0.520740	0.533995	0.545589	0.645703
0.205805	0.115614	0.061861	0.089211	0.312492	0.220297	0.211996	0.257624	0.000000	0.339669
0.383069	0.268056	0.217139	0.347171	0.539764	0.422467	0.320748	0.427898	0.278631	0.193393
0.141991	0.149080	0.152493	0.114085	0.342143	0.340362	0.251026	0.089658	0.145373	0.267664
0.502738	0.549623	0.572581	0.480997	0.548586	0.579640	0.470483	0.575954	0.583686	0.636951
0.461752	0.423023	0.293379	0.475837	0.515535	0.322013	0.329467	0.339484	0.396923	0.426207
0.491520	0.447361	0.618951	0.342738	0.482181	0.624778	0.538058	0.533637	0.544614	0.518080
0.201810	0.218124	0.316472	0.256927	0.297875	0.217894	0.270011	0.161365	0.060249	0.174495
0.441924	0.467396	0.299991	0.382779	0.469418	0.457283	0.415547	0.312438	0.339175	0.290373
0.308734	0.305922	0.239629	0.228046	0.331314	0.413880	0.431479	0.282922	0.460062	0.246126
0.300405	0.281058	0.446383	0.242546	0.400771	0.255887	0.242456	0.292831	0.242852	0.299905
0.624303	0.310802	0.351200	0.456426	0.373439	0.496094	0.470701	0.392663	0.333484	0.446811
0.739297	0.741951	0.667496	1.000000	0.894487	0.783728	0.694591	0.651570	0.786055	0.754423
0.847173	0.725565	0.699471	0.824913	0.840823	0.705047	0.676161	0.703287	0.780664	0.768971
0.887614	0.782517	0.825803	0.781662	0.734980	0.784009	0.908202	0.669092	0.845068	0.773581
0.857457	0.690017	0.737983	0.914090	0.833771	0.792850	0.724944	0.804804	0.797591	0.728458
0.950848	0.900847	0.796013	0.764813	0.829809	0.813306	0.814214	0.780247	0.668553	0.786003
0.818619	0.630478	0.710258	0.850364	0.823484	0.768066	0.822064	0.845378	0.911211	0.815433
0.804713	0.769785	0.601524	0.648776	0.916395	0.590886	0.663789	0.602853	0.803540	0.642787
0.763434	0.833520	0.681001	0.813503	0.686264	0.741169	0.856450	0.679010	0.702774	0.756203
0.418103	0.395074	0.367404	0.424240	0.364303	0.308925	0.401943	0.337711	0.359012	0.435003
0.196606	0.194813	0.274149	0.197741	0.302478	0.218234	0.236832	0.279315	0.026770	0.196338
0.736369	0.683650	0.703952	0.754295	0.620708	0.690701	0.722357	0.748897	0.651485	0.725657
0.569443	0.624417	0.648417	0.565976	0.668610	0.595685	0.679558	0.563532	0.668701	0.762755
0.221772	0.372518	0.340772	0.407096	0.529341	0.289866	0.448526	0.312005	0.444034	0.338598
0.528373	0.483019	0.640756	0.663424	0.694611	0.624743	0.498369	0.719646	0.595021	0.762651
0.841638	0.603852	0.739606	0.630425	0.729069	0.766832	0.765174	0.747249	0.525732	0.810696
0.346208	0.325654	0.485903	0.239071	0.370534	0.399161	0.335682	0.354145	0.481755	0.522078
0.411831	0.455176	0.583999	0.585350	0.576245	0.579760	0.559928	0.582274	0.622603	0.411662
0.794368	0.593500	0.534004	0.608357	0.757913	0.710387	0.633197	0.556240	0.556469	0.450066
0.822546	0.796599	0.787416	0.781471	0.979682	0.713265	0.861882	0.766162	0.737850	0.754176
0.576786	0.388033	0.443564	0.226177	0.433034	0.569350	0.424738	0.329776	0.266443	0.249245
0.628661	0.497294	0.542893	0.522560	0.534939	0.481543	0.425656	0.677859	0.433859	0.635873
0.725429	0.703760	0.534332	0.661696	0.687040	0.693420	0.681886	0.682562	0.760741	0.722378
0.824279	0.848380	0.607297	0.853430	0.890582	0.821280	0.637517	0.673074	0.520280	0.702269
0.607765	0.764199	0.703995	0.612632	0.793368	0.667076	0.838460	0.716640	0.814082	0.623376
0.427857	0.468262	0.380362	0.279752	0.436506	0.332416	0.481351	0.357717	0.274201	0.330045
0.648084	0.668433	0.650106	0.528042	0.803395	0.763914	0.675700	0.643210	0.560100	0.559436
0.655132	0.508690	0.514440	0.439122	0.647675	0.462470	0.524966	0.484884	0.519386	0.389091
0.392505	0.288769	0.310436	0.260077	0.353719	0.289680	0.339322	0.171223	0.169772	0.259041
0.696030	0.751592	0.560098	0.686086	0.756429	0.543664	0.557301	0.566775	0.716903	0.696988
0.797396	0.870181	0.589922	0.678314	0.783636	0.585317	0.736514	0.711515	0.507058	0.814685
0.756491	0.472429	0.619743	0.566940	0.798598	0.631823	0.737047	0.463172	0.637112	0.630673
0.351786	0.459978	0.344029	0.248793	0.294547	0.191792	0.303300	0.493401	0.279435	0.353658
0.580889	0.754446	0.595341	0.618154	0.765478	0.569778	0.718056	0.537712	0.525562	0.562026
0.876991	0.845105	0.805322	0.777372	0.732032	0.762123	0.780659	0.864468	0.776799	0.896837
0.275453	0.553415	0.485236	0.373590	0.442099	0.367748	0.321730	0.354536	0.381951	0.548998
0.341985	0.611041	0.605310	0.450336	0.782611	0.431015	0.545978	0.539927	0.643230	0.645549
0.153641	0.417541	0.171422	0.037646	0.224548	0.163394	0.279666	0.241974	0.043455	0.214890
0.812635	0.771160	0.690478	0.469813	0.614299	0.583532	0.750224	0.579903	0.630976	0.616592
0.781681	0.694337	0.612339	0.735326	0.929727	0.790535	0.666462	0.916674	0.801351	0.827297
0.630461	0.624771	0.769062	0.628146	0.662457	0.663820	0.638188	0.460430	0.653033	0.751758
0.280951	0.469035	0.343308	0.232145	0.240379	0.113372	0.343053	0.275035	0.432284	0.344548
0.411566	0.398176	0.498541	0.304224	0.189573	0.148717	0.363764	0.336539	0.231978	0.421200
0.770218	0.669864	0.784749	0.673612	0.770347	0.543436	0.600621	0.796138	0.620949	0.645408
0.257815	0.297147	0.280644	0.291727	0.355623	0.382399	0.270794	0.469099	0.238601	0.135035
0.331623	0.308550	0.187283	0.337034	0.273190	0.289367	0.243662	0.217365	0.175352	0.330638
0.817217	0.778528	0.853073	0.790767	0.802029	0.960030	0.732800	0.849348	0.694654	0.723346
0.289257	0.117870	0.386476	0.075244	0.385686	0.262316	0.174834	0.077327	0.171004	0.217244
0.151573	0.296193	0.264597	0.223693	0.338928	0.356241	0.342504	0.375901	0.260184	0.213261
0.831402	0.612758	0.645298	0.673080	0.724491	0.701049	0.606463	0.660462	0.545085	0.617308
0.349872	0.221086	0.234411	0.190483	0.338520	0.303185	0.259562	0.065281	0.206800	0.120917
0.446535	0.389409	0.520139	0.402366	0.385485	0.517095	0.300479	0.184309	0.318131	0.447415
0.461867	0.347382	0.520188	0.394364	0.216570	0.340488	0.359064	0.532419	0.344605	0.372876
0.660253	0.676345	0.768910	0.710668	0.647492	0.706565	0.666619	0.730321	0.654833	0.532114
0.284745	0.516846	0.424734	0.348762	0.336578	0.344363	0.382825	0.465261	0.400154	0.372528
0.997277	0.876414	0.750167	0.636315	0.835764	0.630614	0.860483	0.865926	0.886922	0.722086
0.551881	0.635819	0.636272	0.686935	0.749218	0.710030	0.548354	0.752917	0.483333	0.566553
0.299314	0.380601	0.346299	0.171133	0.363206	0.289945	0.424298	0.299579	0.230903	0.255058
0.787131	0.865134	0.720905	0.770090	0.610064	0.763967	0.701441	0.781830	0.754792	0.509948
0.600863	0.822738	0.697113	0.649749	0.779730	0.647178	0.702595	1.000000	0.732813	0.818346
0.627217	0.716076	0.713014	0.501755	0.732866	0.677915	0.670174	0.667505	0.570020	0.746815
0.290257	0.363256	0.213923	0.352644	0.408957	0.223667	0.326184	0.289779	0.281246	0.380416
0.169270	0.353872	0.274527	0.372628	0.263963	0.295997	0.217758	0.353850	0.259358	0.295250
0.424522	0.315173	0.377616	0.215370	0.571581	0.379083	0.361816	0.276281	0.317411	0.365278
0.240930	0.364909	0.251940	0.255579	0.130343	0.290224	0.349960	0.265404	0.232622	0.315201
0.122126	0.116669	0.185619	0.280851	0.303566	0.211697	0.183790	0.379085	0.291782	0.294209
0.458207	0.372582	0.329473	0.310781	0.442690	0.281177	0.457059	0.220990	0.433040	0.406450
0.361418	0.287021	0.289305	0.315758	0.305567	0.377350	0.266949	0.220139	0.275065	0.283375
0.527381	0.533758	0.583324	0.430128	0.553104	0.483363	0.460682	0.485035	0.571746	0.534157
0.501220	0.613140	0.477049	0.487580	0.701671	0.539272	0.479481	0.517217	0.600524	0.486665
0.196111	0.336076	0.303403	0.366461	0.453337	0.411536	0.407410	0.316629	0.225655	0.435874
0.527219	0.656349	0.551388	0.592035	0.618201	0.603907	0.543216	0.701600	0.525734	0.561674
0.492108	0.706282	0.659096	0.657053	0.836742	0.581096	0.718171	0.847817	0.629964	0.724364
0.819359	0.823614	0.912907	0.610250	0.737515	0.786355	0.832256	0.783447	0.841327	0.529500
0.465924	0.284969	0.287925	0.424169	0.418106	0.304975	0.310589	0.293789	0.494695	0.369323
0.434329	0.457620	0.659081	0.414969	0.653270	0.525904	0.529096	0.544274	0.617205	0.514931
0.509929	0.467417	0.624529	0.500156	0.589761	0.596212	0.564798	0.635449	0.422403	0.487060
0.439257	0.519687	0.489661	0.545819	0.488234	0.609877	0.659462	0.385649	0.550752	0.583277
0.770460	0.561759	0.672295	0.559023	0.622236	0.672752	0.698140	0.595096	0.534446	0.516797
0.279217	0.216698	0.296850	0.114347	0.194426	0.323175	0.023187	0.357521	0.299179	0.276044
0.155339	0.211894	0.196613	0.144012	0.389182	0.199245	0.201820	0.227370	0.314643	0.279601
0.705161	0.611480	0.491542	0.576109	0.606121	0.685892	0.593841	0.643004	0.564815	0.642766
0.413338	0.275511	0.339611	0.408186	0.443907	0.399370	0.438310	0.358769	0.281110	0.329404
0.289190	0.266276	0.233443	0.158201	0.348745	0.191328	0.304757	0.376583	0.199436	0.396268
0.594935	0.556253	0.624367	0.492212	0.557725	0.500870	0.414503	0.426801	0.416580	0.632353
0.840020	0.714002	0.906681	0.731925	0.971398	0.743064	0.853118	0.820767	0.774236	0.692057
0.494724	0.580575	0.620150	0.560905	0.558306	0.446312	0.324833	0.649638	0.465883	0.494844
0.889856	0.908173	0.745004	0.698343	0.961196	0.799037	0.810709	0.793872	0.661511	0.852630
0.572529	0.804969	0.691926	0.630806	0.864517	0.680883	0.746060	0.656184	0.612398	0.829525
0.584889	0.587606	0.792751	0.663986	0.882430	0.758323	0.693846	0.721795	0.635887	0.694931
0.754422	0.914633	0.777119	0.849963	0.879598	0.647192	0.799408	0.852267	0.759789	0.814813
0.787861	0.654303	0.622862	0.822654	0.761903	0.751632	0.613018	0.688233	0.739289	0.810276
0.541367	0.367853	0.395488	0.344710	0.319605	0.271758	0.221393	0.274508	0.241502	0.285942
0.213104	0.333531	0.248098	0.240864	0.222626	0.317619	0.342477	0.252286	0.278234	0.267914
0.704693	0.650801	0.598903	0.577234	0.619046	0.779091	0.680131	0.732146	0.780744	0.591369
0.661405	0.572720	0.536003	0.519719	0.607119	0.466029	0.533403	0.580564	0.400567	0.598109
0.246736	0.375916	0.165770	0.322058	0.266500	0.216515	0.370329	0.468993	0.287956	0.342773
0.076985	0.234423	0.124204	0.140364	0.242424	0.280290	0.269945	0.233328	0.172193	0.206000
0.218515	0.161008	0.195924	0.136915	0.097839	0.227276	0.150892	0.256969	0.122106	0.173918
0.502784	0.466042	0.353326	0.354332	0.328945	0.420728	0.419661	0.374991	0.307701	0.377061
0.536422	0.631221	0.426309	0.524499	0.540929	0.595239	0.588201	0.582005	0.665388	0.538973
0.448412	0.398785	0.480426	0.278091	0.380672	0.280886	0.413347	0.347309	0.380860	0.395437
0.378004	0.215957	0.234092	0.404463	0.348722	0.177933	0.261504	0.337809	0.414213	0.226299
0.729028	0.784991	0.685198	0.744295	0.838538	0.721853	0.596211	0.705996	0.522977	0.592429
0.824658	0.763572	0.770226	0.730858	0.860315	0.749885	0.710960	0.671847	0.550918	0.685059
0.592934	0.547465	0.504557	0.599285	0.506992	0.582028	0.510595	0.614620	0.630901	0.506267
0.724503	0.616955	0.639853	0.568455	0.671055	0.601402	0.579299	0.651439	0.646051	0.620163
0.685363	0.671195	0.787592	0.706739	0.791129	0.684483	0.668924	0.765115	0.747251	0.688438
0.622139	0.559280	0.610850	0.539547	0.586233	0.560251	0.527459	0.522911	0.492752	0.441444
0.789703	0.618539	0.718328	0.852424	0.899722	0.839712	0.773002	0.979143	0.760108	0.747652
0.661603	0.621399	0.652842	0.611965	0.643931	0.607164	0.552666	0.690990	0.554241	0.533522
0.336972	0.521153	0.354901	0.299490	0.412807	0.369427	0.373508	0.303737	0.281690	0.351928
0.145682	0.223722	0.147616	0.053386	0.393394	0.133360	0.199880	0.197693	0.221383	0.084691
0.903417	0.791582	0.833797	0.792203	0.843529	0.592329	0.764414	0.876665	0.698533	0.908663
0.707592	0.873074	0.695672	0.709859	0.743770	0.791322	0.725330	0.987096	0.712064	0.780474
0.518044	0.616536	0.696059	0.533749	0.607999	0.511617	0.826006	0.575957	0.490026	0.545498
0.775816	0.605786	0.744073	0.929450	0.764637	0.703220	0.793351	0.801671	0.708432	0.764604
0.980653	0.712267	0.614871	0.557896	0.832593	0.879499	0.791911	0.855041	0.761712	0.784484
0.120400	0.453233	0.228819	0.220107	0.360529	0.288188	0.463459	0.325684	0.142132	0.254630
0.266118	0.385414	0.359805	0.391008	0.507280	0.275244	0.281731	0.223708	0.418059	0.318942
0.716189	0.802087	0.773237	0.586275	1.000000	0.681326	0.608788	0.791928	0.652051	0.856490
0.810926	0.841018	0.578162	0.670664	0.926648	0.785509	0.712938	0.635306	0.691196	0.615590
0.303051	0.353659	0.290549	0.389617	0.314626	0.325307	0.364441	0.318943	0.146105	0.319216
0.238813	0.347725	0.309563	0.332446	0.219217	0.332861	0.240319	0.373471	0.315840	0.346013
0.782510	0.802316	0.844419	0.838122	0.767799	0.840986	0.915820	0.786876	0.766797	0.693105
0.280469	0.210014	0.252996	0.095823	0.095453	0.222797	0.325070	0.358675	0.215985	0.170772
0.952840	0.811566	0.781920	0.769437	0.855994	0.658371	0.764085	0.941925	0.832317	0.721651
0.527903	0.466631	0.527211	0.527538	0.662837	0.538166	0.578224	0.476224	0.449720	0.521410
0.752476	0.695737	0.722146	0.868780	0.779719	0.664590	0.868009	0.759118	0.728326	0.656296
0.713640	0.831404	0.640713	0.737024	0.714585	0.580003	0.587361	0.678868	0.734897	0.737680
0.776226	0.642038	0.657687	0.589336	0.719772	0.666054	0.611041	0.678583	0.742760	0.664696
0.747221	0.855635	0.830597	0.652472	0.913191	0.944286	0.751110	0.751298	0.705073	0.832734
0.710335	0.826905	0.729374	0.784419	0.736426	0.724446	0.604807	0.815674	0.691358	0.690715
0.831091	0.803264	0.887095	0.855220	0.975120	0.657840	0.885272	0.847622	0.612186	0.869013
0.648251	0.663624	0.715443	0.619838	0.622619	0.710126	0.637845	0.768135	0.639982	0.633148
0.473216	0.531107	0.624691	0.618529	0.819256	0.541461	0.490807	0.513128	0.430045	0.523967
0.691092	0.579854	0.517530	0.628342	0.732613	0.631372	0.726324	0.711582	0.822730	0.592886
0.856225	0.893265	0.896487	0.773424	0.993867	0.711256	0.734187	0.756911	0.787353	0.599713
0.690654	0.677422	0.547492	0.675587	0.556238	0.625633	0.599482	0.529275	0.614557	0.742457
0.533960	0.502324	0.502375	0.506580	0.518846	0.529768	0.644907	0.553151	0.610843	0.557312
0.411753	0.375669	0.202826	0.356783	0.434092	0.314751	0.413354	0.412390	0.302783	0.363203
0.648183	0.748147	0.640747	0.765000	0.705531	0.830122	0.731782	0.740318	0.586130	0.713110
0.882350	0.923478	0.817117	0.691499	0.909417	0.823724	0.886933	0.972310	0.867363	0.734966
0.793889	0.763236	0.618805	0.605169	0.580397	0.615290	0.582933	0.722439	0.796724	0.685114
0.412641	0.414394	0.337085	0.318837	0.247044	0.302138	0.338455	0.409798	0.130963	0.222348
0.653255	0.693091	0.696062	0.665387	0.601201	0.680862	0.644751	0.697799	0.859536	0.621845
0.119221	0.132496	0.291941	0.151553	0.238152	0.090324	0.216815	0.089422	0.042076	0.110808
0.644967	0.631923	0.650926	0.670171	0.716178	0.708361	0.617270	0.769823	0.646433	0.565942
0.449384	0.691052	0.524562	0.455446	0.644840	0.510514	0.437876	0.444914	0.573109	0.517545
0.479591	0.531422	0.496175	0.551214	0.455185	0.552437	0.554653	0.574289	0.465207	0.511388
0.559087	0.437050	0.551258	0.555299	0.608129	0.659218	0.546715	0.579763	0.652901	0.408282
0.233048	0.255388	0.238235	0.126970	0.232419	0.000000	0.261810	0.000000	0.203044	0.233641
0.619600	0.674497	0.543803	0.695704	0.798086	0.556861	0.601529	0.573400	0.457847	0.632477
0.510376	0.470098	0.597275	0.540893	0.435616	0.575817	0.606198	0.560093	0.499662	0.466618
0.570934	0.417780	0.277124	0.323446	0.352192	0.180595	0.293556	0.470964	0.244344	0.426245
0.242578	0.283137	0.191300	0.309090	0.217951	0.336954	0.300735	0.250143	0.202019	0.314061
0.589949	0.638401	0.536787	0.505779	0.592011	0.616764	0.475942	0.528579	0.554444	0.554558
0.473082	0.445080	0.529207	0.393405	0.595101	0.622482	0.589951	0.469377	0.443232	0.555883
0.237593	0.192341	0.310963	0.279733	0.234831	0.305303	0.192887	0.498474	0.272879	0.248073
0.895987	0.678061	0.821163	0.728718	0.830613	0.869939	0.788401	0.731020	0.764828	0.747471
0.245690	0.255892	0.279248	0.341537	0.164866	0.285439	0.296919	0.185338	0.195514	0.151015
0.326395	0.329754	0.284948	0.230241	0.350390	0.342960	0.318800	0.324059	0.190894	0.300856
0.705785	0.583034	0.584249	0.603438	0.710742	0.580851	0.576512	0.506164	0.517893	0.462963
0.335624	0.282184	0.303081	0.110749	0.221998	0.188945	0.080463	0.244192	0.183117	0.065123
0.899423	0.753333	0.834564	0.824014	0.885085	0.797787	0.638894	0.774588	0.761430	0.719987
0.319543	0.372468	0.404583	0.419971	0.418950	0.351927	0.388801	0.292146	0.309708	0.485184
0.246181	0.359146	0.323583	0.468950	0.437284	0.238129	0.217123	0.101989	0.320967	0.229624
1.000000	0.817648	0.927308	0.757729	0.911347	0.758956	0.780231	0.742364	0.823748	0.704604
0.187793	0.198077	0.184805	0.283934	0.190931	0.157388	0.139612	0.180070	0.377545	0.320991
0.522173	0.515268	0.626851	0.659336	0.728329	0.654588	0.688331	0.588885	0.575925	0.666621
0.764909	0.606918	0.603189	0.741896	0.675870	0.805961	0.612504	0.749252	0.460357	0.620740
0.556611	0.659273	0.592135	0.388216	0.804661	0.688982	0.529217	0.586231	0.625811	0.516553
0.675617	0.663105	0.481808	0.447514	0.692028	0.672828	0.627199	0.569888	0.600284	0.602220
0.484802	0.589797	0.492295	0.414188	0.585158	0.581645	0.547604	0.580049	0.462114	0.501580
0.309684	0.343222	0.264865	0.314072	0.387424	0.365631	0.412041	0.237930	0.249189	0.272600
0.514938	0.408871	0.374378	0.436270	0.606442	0.578823	0.468840	0.638600	0.634053	0.561210
0.375437	0.429347	0.406221	0.257359	0.475507	0.369752	0.335716	0.477015	0.345677	0.344635
0.299916	0.301274	0.182907	0.278828	0.312715	0.376945	0.339906	0.212197	0.158546	0.419014
0.937248	0.847740	0.918495	0.734917	0.825681	0.909381	0.807881	0.699239	0.768117	1.000000
0.190765	0.291834	0.042182	0.038792	0.247361	0.126876	0.322745	0.204501	0.088441	0.137222
0.747707	0.839351	0.741532	0.634598	0.767722	0.613396	0.689481	0.684099	0.611012	0.719124
0.757888	0.612634	0.792226	0.757427	0.693530	0.801484	0.679405	0.573603	0.545825	0.744904
0.585535	0.624894	0.668512	0.543770	0.654076	0.781462	0.773616	0.738807	0.677144	0.528572
0.760406	0.648869	0.604744	0.486066	0.570182	0.660674	0.604989	0.647246	0.594751	0.660856
0.497016	0.569947	0.517266	0.455618	0.652367	0.632609	0.619577	0.618106	0.548777	0.390533
0.453553	0.410140	0.416188	0.176795	0.473034	0.189024	0.158107	0.338554	0.202164	0.304609
0.562057	0.579679	0.569979	0.633205	0.488071	0.732877	0.601982	0.616983	0.508497	0.599690
0.567285	0.304261	0.279805	0.364186	0.407367	0.391434	0.567294	0.528362	0.401739	0.312739
0.837254	0.826687	0.793294	0.740517	0.957472	0.779938	0.766464	0.781344	0.852277	0.742847
0.640381	0.584247	0.598891	0.473069	0.506427	0.514568	0.541060	0.586332	0.703949	0.526764
0.198654	0.348612	0.141876	0.132527	0.113832	0.276628	0.148842	0.263555	0.156273	0.324389
0.610837	0.541244	0.505228	0.378258	0.562503	0.486451	0.609598	0.648767	0.637697	0.597080
0.277117	0.408393	0.327782	0.239149	0.204580	0.233704	0.360869	0.280315	0.297227	0.264394
0.164700	0.281578	0.104392	0.234401	0.264381	0.349476	0.274699	0.171789	0.136147	0.199752
0.388642	0.372520	0.445688	0.384135	0.511149	0.319031	0.343878	0.378378	0.379624	0.500425
0.700369	0.731169	0.630049	0.731872	0.788921	0.615852	0.695466	0.742473	0.850132	0.694774
0.728952	0.798851	0.845569	0.734213	0.940362	0.860029	0.748713	0.860911	0.755043	0.773133
0.258888	0.498791	0.406279	0.408344	0.257971	0.299660	0.344984	0.352268	0.170684	0.310720
0.422960	0.301668	0.424731	0.324276	0.422758	0.376962	0.563078	0.377494	0.418618	0.565700
0.645589	0.877422	0.757858	0.743373	0.799599	0.829550	0.809413	0.933133	0.750468	0.751523
0.483222	0.456589	0.484814	0.590836	0.659989	0.649484	0.571750	0.576856	0.645091	0.660209
0.495620	0.601931	0.478857	0.514144	0.532944	0.601495	0.587560	0.538196	0.548224	0.444190
0.266762	0.250784	0.315030	0.245796	0.345777	0.313399	0.345092	0.316044	0.248677	0.191305
0.282505	0.243669	0.258169	0.249469	0.170412	0.345982	0.288795	0.291131	0.198145	0.293648
0.656787	0.681575	0.623532	0.774579	0.758026	0.620533	0.640493	0.605183	0.699816	0.498172
0.400492	0.270846	0.213925	0.284295	0.251109	0.229427	0.198015	0.244474	0.140023	0.206576
0.380059	0.399827	0.276027	0.285277	0.395554	0.320405	0.287821	0.186462	0.019752	0.346262
0.143666	0.161295	0.276077	0.252381	0.271357	0.207897	0.248872	0.188236	0.056595	0.330137
0.662185	0.846737	0.823060	0.695446	0.664953	0.714352	0.702766	0.738780	0.600523	0.567568
0.218087	0.169780	0.209596	0.167072	0.267941	0.149677	0.337847	0.177705	0.162085	0.367655
0.647161	0.745688	0.657540	0.475923	0.619460	0.712997	0.572076	0.779337	0.506913	0.653663
0.391428	0.393846	0.303285	0.232690	0.202481	0.406399	0.183920	0.237163	0.408426	0.249903
0.859967	0.892941	0.904698	0.776643	0.937832	0.675439	0.817236	0.931571	0.762389	0.873953
0.314310	0.253280	0.223406	0.173966	0.177666	0.206123	0.260114	0.143556	0.305108	0.203223
0.460490	0.468162	0.678493	0.500557	0.521786	0.591843	0.543205	0.614265	0.362666	0.553942
0.363007	0.396064	0.328349	0.460998	0.512031	0.468362	0.361934	0.382746	0.391752	0.384156
0.507034	0.527337	0.523352	0.486970	0.561028	0.413282	0.632660	0.643729	0.447151	0.414851
0.716171	0.682900	0.759999	0.623850	0.834339	0.737353	0.789538	0.774078	0.594152	0.619225
0.294534	0.359023	0.143770	0.172359	0.223276	0.373900	0.305126	0.052235	0.085709	0.156552
0.586121	0.479877	0.603435	0.490954	0.591833	0.586886	0.592787	0.426567	0.497836	0.599251
0.727151	0.634087	0.688498	0.443349	0.638861	0.703343	0.607939	0.630121	0.562727	0.698986
0.321985	0.381093	0.240721	0.187315	0.214117	0.222677	0.331537	0.319793	0.387647	0.295901
0.733500	0.623760	0.478020	0.660454	0.601741	0.551637	0.710681	0.562570	0.715945	0.635057
0.328030	0.396217	0.371887	0.360442	0.382901	0.384751	0.285331	0.367643	0.298277	0.376305
0.586678	0.374143	0.560336	0.554393	0.606966	0.583356	0.537124	0.447235	0.484146	0.455776
0.381932	0.516247	0.395020	0.222332	0.384809	0.139745	0.187081	0.134669	0.162324	0.290325
0.735253	0.555428	0.550303	0.364647	0.524936	0.563102	0.570183	0.605813	0.515849	0.571497
0.463215	0.562729	0.602033	0.555311	0.576561	0.525632	0.559406	0.561673	0.632512	0.541592
0.982558	0.670980	0.635917	0.801585	0.779665	0.716376	0.729797	0.665517	0.595794	0.626178
0.683978	0.636743	0.636178	0.637462	0.768768	0.760863	0.624395	0.679872	0.569827	0.420675
0.266179	0.266065	0.301401	0.252868	0.263069	0.339546	0.163380	0.249317	0.096378	0.226059
0.788277	0.621790	0.615217	0.584611	0.766353	0.498757	0.656460	0.559782	0.646406	0.729901
0.517367	0.481016	0.498180	0.526470	0.544375	0.740390	0.467154	0.490276	0.323857	0.549846
0.611138	0.748169	0.570913	0.717579	0.682600	0.558536	0.492948	0.612502	0.577288	0.676063
0.817543	0.735027	0.642328	0.617908	0.823344	0.754767	0.637454	0.622745	0.575234	0.817823
0.871564	0.763581	0.689219	0.697146	0.655388	0.675889	0.705739	0.727293	0.554356	0.712992
0.841609	0.641382	0.748409	0.706138	0.816375	0.796521	0.831641	0.737684	0.701898	0.759728
