# Supplementary material for: Differential privacy fuzzy C-means clustering algorithm based on gaussian kernel function
Source: PLoS One. 2021 Mar 23;16(3):e0248737. doi: 10.1371/journal.pone.0248737 (PMC7987176; doi:10.1371/journal.pone.0248737)
Supplement: S1 Dataset — (ZIP) [file pone.0248737.s001.zip › supporting information file/iris.txt]

5.1	3.5	1.4	0.2
4.9	3	1.4	0.2
4.7	3.2	1.3	0.2
4.6	3.1	1.5	0.2
5.0	3.6	1.4	0.2
5.4	3.9	1.7	0.4
4.6	3.4	1.4	0.3
5.0	3.4	1.5	0.2
4.4	2.9	1.4	0.2
4.9	3.1	1.5	0.1
5.4	3.7	1.5	0.2
4.8	3.4	1.6	0.2
4.8	3	1.4	0.1
4.3	3	1.1	0.1
5.8	4	1.2	0.2
5.7	4.4	1.5	0.4
5.4	3.9	1.3	0.4
5.1	3.5	1.4	0.3
5.7	3.8	1.7	0.3
5.1	3.8	1.5	0.3
5.4	3.4	1.7	0.2
5.1	3.7	1.5	0.4
4.6	3.6	1	0.2
5.1	3.3	1.7	0.5
4.8	3.4	1.9	0.2
5.0	3	1.6	0.2
5.0	3.4	1.6	0.4
5.2	3.5	1.5	0.2
5.2	3.4	1.4	0.2
4.7	3.2	1.6	0.2
4.8	3.1	1.6	0.2
5.4	3.4	1.5	0.4
5.2	4.1	1.5	0.1
5.5	4.2	1.4	0.2
4.9	3.1	1.5	0.1
5.0	3.2	1.2	0.2
5.5	3.5	1.3	0.2
4.9	3.1	1.5	0.1
4.4	3	1.3	0.2
5.1	3.4	1.5	0.2
5.0	3.5	1.3	0.3
4.5	2.3	1.3	0.3
4.4	3.2	1.3	0.2
5.0	3.5	1.6	0.6
5.1	3.8	1.9	0.4
4.8	3	1.4	0.3
5.1	3.8	1.6	0.2
4.6	3.2	1.4	0.2
5.3	3.7	1.5	0.2
5.0	3.3	1.4	0.2
7.0	3.2	4.7	1.4
6.4	3.2	4.5	1.5
6.9	3.1	4.9	1.5
5.5	2.3	4	1.3
6.5	2.8	4.6	1.5
5.7	2.8	4.5	1.3
6.3	3.3	4.7	1.6
4.9	2.4	3.3	1
6.6	2.9	4.6	1.3
5.2	2.7	3.9	1.4
5.0	2	3.5	1
5.9	3	4.2	1.5
6.0	2.2	4	1
6.1	2.9	4.7	1.4
5.6	2.9	3.6	1.3
6.7	3.1	4.4	1.4
5.6	3	4.5	1.5
5.8	2.7	4.1	1
6.2	2.2	4.5	1.5
5.6	2.5	3.9	1.1
5.9	3.2	4.8	1.8
6.1	2.8	4	1.3
6.3	2.5	4.9	1.5
6.1	2.8	4.7	1.2
6.4	2.9	4.3	1.3
6.6	3	4.4	1.4
6.8	2.8	4.8	1.4
6.7	3	5	1.7
6.0	2.9	4.5	1.5
5.7	2.6	3.5	1
5.5	2.4	3.8	1.1
5.5	2.4	3.7	1
5.8	2.7	3.9	1.2
6.0	2.7	5.1	1.6
5.4	3	4.5	1.5
6.0	3.4	4.5	1.6
6.7	3.1	4.7	1.5
6.3	2.3	4.4	1.3
5.6	3	4.1	1.3
5.5	2.5	4	1.3
5.5	2.6	4.4	1.2
6.1	3	4.6	1.4
5.8	2.6	4	1.2
5.0	2.3	3.3	1
5.6	2.7	4.2	1.3
5.7	3	4.2	1.2
5.7	2.9	4.2	1.3
6.2	2.9	4.3	1.3
5.1	2.5	3	1.1
5.7	2.8	4.1	1.3
6.3	3.3	6	2.5
5.8	2.7	5.1	1.9
7.1	3	5.9	2.1
6.3	2.9	5.6	1.8
6.5	3	5.8	2.2
7.6	3	6.6	2.1
4.9	2.5	4.5	1.7
7.3	2.9	6.3	1.8
6.7	2.5	5.8	1.8
7.2	3.6	6.1	2.5
6.5	3.2	5.1	2
6.4	2.7	5.3	1.9
6.8	3	5.5	2.1
5.7	2.5	5	2
5.8	2.8	5.1	2.4
6.4	3.2	5.3	2.3
6.5	3	5.5	1.8
7.7	3.8	6.7	2.2
7.7	2.6	6.9	2.3
6.0	2.2	5	1.5
6.9	3.2	5.7	2.3
5.6	2.8	4.9	2
7.7	2.8	6.7	2
6.3	2.7	4.9	1.8
6.7	3.3	5.7	2.1
7.2	3.2	6	1.8
6.2	2.8	4.8	1.8
6.1	3	4.9	1.8
6.4	2.8	5.6	2.1
7.2	3	5.8	1.6
7.4	2.8	6.1	1.9
7.9	3.8	6.4	2
6.4	2.8	5.6	2.2
6.3	2.8	5.1	1.5
6.1	2.6	5.6	1.4
7.7	3	6.1	2.3
6.3	3.4	5.6	2.4
6.4	3.1	5.5	1.8
6.0	3	4.8	1.8
6.9	3.1	5.4	2.1
6.7	3.1	5.6	2.4
6.9	3.1	5.1	2.3
5.8	2.7	5.1	1.9
6.8	3.2	5.9	2.3
6.7	3.3	5.7	2.5
6.7	3	5.2	2.3
6.3	2.5	5	1.9
6.5	3	5.2	2
6.2	3.4	5.4	2.3
5.9	3	5.1	1.8
