# Supplementary material for: Differential privacy fuzzy C-means clustering algorithm based on gaussian kernel function
Source: PLoS One. 2021 Mar 23;16(3):e0248737. doi: 10.1371/journal.pone.0248737 (PMC7987176; doi:10.1371/journal.pone.0248737)
Supplement: S1 Dataset — (ZIP) [file pone.0248737.s001.zip › supporting information file/s1.txt]

664159	550946
665845	557965
597173	575538
618600	551446
635690	608046
588100	557588
582015	546191
604678	574577
572029	518313
604737	574591
577728	587566
602013	574722
627968	574625
607269	536961
603145	574795
671919	571761
612184	570393
600032	575310
627912	593892
601967	604428
591851	569051
601444	572693
629718	558104
661430	603567
597551	556737
601182	582584
562704	570596
605107	563429
607214	575069
568824	570203
612485	518009
589244	573777
625579	551084
560237	500154
626224	569687
610666	551701
597428	569940
600582	599535
604168	555003
613871	550423
617310	551945
625728	579460
606300	566708
638559	558807
582176	630383
544056	577786
631297	578351
561574	621747
604973	574773
605284	556134
617910	592293
555904	640401
526559	509417
603849	572396
598634	619900
603359	589262
657455	567754
614279	599251
578496	631434
645171	595209
688015	533535
656477	573007
540029	563888
597418	538362
613545	574733
628696	542447
604157	574191
603126	497987
605850	533310
596179	529556
610330	552628
598184	531473
620438	511694
600202	622079
603021	577991
515612	540643
606548	574376
593490	623110
607084	595500
583728	563146
616044	533807
624452	584622
604438	574666
625709	660145
601376	579831
565148	557305
639418	537903
612799	537497
583653	652182
599808	596484
605250	573272
606738	601356
611044	571814
575440	568511
616329	529516
605927	572533
609286	586782
647354	579190
606929	571420
562920	559223
680357	620811
707100	601463
604294	574368
614917	600946
611508	503220
603789	574474
551740	588768
546031	570429
569197	559307
688712	568754
604067	574091
606809	572101
588597	622592
613840	534167
576263	547239
597077	568196
601339	571609
606011	569426
593398	559764
593166	622725
609796	532982
712648	607541
585048	505097
525967	565687
660327	585901
607604	573951
604001	573587
591484	571087
613868	585089
645464	660478
538571	654649
555429	604551
597620	586226
586097	567445
545235	539822
649088	575733
599123	616977
563763	559454
617717	613939
618869	577243
567188	560044
636628	533309
560362	567914
595014	632844
605876	550640
604352	573425
600679	599545
596891	579476
614943	540976
604415	571400
603698	573585
658199	568743
598759	582942
671269	590258
593317	534085
657985	453405
608557	590278
623004	508050
601900	569391
641031	593074
589658	640498
567565	573952
559078	570088
639431	588155
566609	537592
568570	579335
660650	615038
667639	571164
596796	529933
606111	617846
616060	590779
602873	527864
571334	594145
602167	543919
605100	573307
546640	560043
585195	555011
651740	589474
589112	536573
582057	543124
690968	555952
609030	552436
632125	541413
603445	630598
628264	616214
577242	574073
604090	574392
607911	576556
600665	638890
600117	539079
631182	565466
695646	652231
619445	567491
613191	571942
567428	580005
590583	623314
606289	670243
585175	574133
634967	579020
614615	574437
593061	579188
606933	576409
606587	573873
594084	629464
683697	581516
601530	577183
603055	589818
616561	619007
607463	477085
611581	572630
579712	568354
602887	595245
600039	557139
605913	579526
579773	568698
606324	544357
605958	573728
606144	575076
667472	570571
580048	565009
597802	576113
610263	574422
603855	575180
624369	532153
599870	591110
577167	617095
658403	611332
563460	480559
610980	522819
569422	567790
627727	578737
592804	584539
540783	626497
591823	639096
637323	549567
638078	629421
611315	560757
647103	573853
522993	595581
601187	531825
533799	564377
649034	528813
620975	564344
622407	583192
597026	642918
551291	576721
608768	610525
697959	614701
658281	582264
546632	599204
672565	564468
636500	587401
696144	548705
533551	582247
526802	551524
553038	606418
696601	603624
588964	597435
716139	621721
608529	586311
557378	567033
589994	610890
589344	563119
624415	515911
565483	551512
584895	574666
582777	542670
639394	576728
608298	573748
663578	586265
628080	562986
597421	554767
595193	576508
658103	572250
659529	498474
606415	581386
641976	577433
587466	564953
589180	595099
601885	573083
580561	528916
621726	578003
558817	576255
620213	574468
594010	570095
541976	512639
593840	578685
602667	575857
631446	561156
596481	567449
611318	581584
568546	564911
593865	572987
597017	575588
578804	573582
673750	594081
592714	553958
594029	586701
668502	563937
629533	537542
801539	318482
801667	318542
814045	332998
800479	321640
757470	224976
844536	424646
797105	316002
779956	271501
797205	313318
801323	316240
783666	262902
806131	312752
830658	368694
802482	335269
801910	325434
808062	337340
789833	304422
803603	327255
800865	312968
802237	318526
803959	315173
800123	312312
780927	285057
797242	324588
801551	320544
809182	319115
801931	317202
870801	476330
820327	352701
801093	317509
798523	324500
805237	318655
803375	311620
801441	323812
797313	317527
788220	301915
790395	300024
817135	349925
797787	301470
804630	332333
808710	330379
802111	320817
796375	309563
819768	346596
814605	354382
800565	319364
802089	313456
814401	341234
796609	319691
776131	248465
803464	329093
802646	317894
809550	327365
795322	311178
830450	393096
778414	260729
800041	318331
802814	320130
802738	312234
823913	369439
803386	318982
812869	346251
798904	324420
800447	331643
807446	342555
804251	329956
797594	302109
803448	314797
765502	240340
795527	315510
794640	313497
808717	335740
790932	305223
816852	352965
826228	376658
795299	312036
808686	332209
809594	344872
799275	324108
878184	487392
798472	322218
824822	367091
746769	205186
756701	207223
795489	287279
800483	320713
783491	288029
797162	306135
800272	316170
806827	324616
802853	314938
800804	316615
813173	354777
801588	319814
797400	315778
823840	368410
811391	343836
801055	321833
804038	306622
803780	334441
834173	386159
802784	313853
807293	347456
817119	336333
786635	269352
824624	381716
797415	319840
800772	325023
806626	318966
800845	311838
769386	259892
797272	324228
807409	325526
795836	291870
798321	319665
805372	313397
790738	308028
800667	315995
795205	316433
809054	345541
808452	320117
779897	279572
782642	275308
797569	321799
801751	318110
787644	297715
807401	314610
800677	310656
800394	301473
795571	310093
814158	335578
811913	325091
806982	316680
775604	274485
800133	327081
806511	313841
803796	314893
802012	318315
826789	377676
814108	344096
804354	309671
807017	330432
803774	334756
817410	346944
841928	398948
816145	349032
818622	370753
786245	292352
784164	285702
805390	319676
790774	303642
803277	319525
833182	379714
773023	251826
801609	320399
778965	282290
814317	333112
805080	323708
801080	318049
799724	318884
798059	316113
806176	320301
769876	257669
825716	373098
791983	298565
801386	313545
804871	317801
810903	332925
838276	395673
810543	341180
777978	252419
820258	351165
801997	319385
779437	281959
810253	323873
794826	309589
814280	344223
832651	373469
794142	306704
802041	319504
804190	320706
798983	325682
840462	402858
799912	323363
804119	328544
804358	320802
803057	331037
803031	325811
784151	283760
800444	311497
802004	317772
803470	319069
811277	335577
803332	315488
800037	317963
813436	360446
800694	316789
838129	404012
764997	249477
800316	311699
806848	320541
805462	317833
798308	312788
802655	316263
801456	320080
801309	318213
840886	397888
829529	375007
830805	370801
804979	334141
804013	316083
808489	317021
770113	241615
804332	319006
833661	389733
797834	297329
794956	309980
801232	307078
809552	342258
794615	305632
809259	345634
811502	355939
801301	316893
803370	318247
804702	315881
797009	293194
813791	334609
812965	330224
826048	374236
800959	322309
803405	317316
802254	320673
783116	265635
798633	317300
801482	327644
798612	326404
799001	302014
802537	312497
799794	315080
793892	313943
804691	332987
793855	298525
796952	318633
800655	320227
801780	318992
805977	320805
796916	323332
820904	351763
808405	318841
765283	249459
824212	363776
798981	311092
797178	310439
800582	316980
803839	310353
796283	315582
801145	317601
801662	318423
801782	318281
803377	319212
803932	318781
806192	337849
789583	287700
801586	318947
804251	331304
799667	316830
759789	229116
799021	326404
793684	312065
806320	315242
786234	267976
821151	366545
801903	312794
782506	279930
803627	319323
794991	291216
794667	315069
799291	317500
798243	324160
804408	337683
818119	348676
810502	336169
793560	285392
801326	315779
808644	326320
813645	328765
800966	317165
797111	302781
802431	322048
811061	333595
786719	283364
773955	239849
803701	321815
783110	289805
800235	316652
807421	317527
797947	319734
805035	317469
801166	322298
846693	429031
801493	322249
806087	326636
810657	329468
801313	300606
800390	309948
801634	318965
799197	314215
795254	296488
807696	320548
800461	326821
801174	320442
809781	326904
826585	366934
804429	312164
788005	292268
801183	316191
378274	816341
406233	813072
401478	785370
448651	847994
434440	822866
369199	734895
413241	771595
369418	733394
378563	789670
424190	780052
415993	776671
421352	799127
432656	783776
383032	788008
414377	771258
425260	773661
469139	810971
442979	803024
347079	803582
412797	803180
352874	807952
442286	755194
416433	786159
419700	793447
422961	821595
400008	789447
429586	775621
457561	788245
415417	785827
389552	750700
415598	786499
443447	783977
404792	749210
389392	730768
473485	847098
491614	778997
437483	785130
452570	848127
417197	778243
405986	787439
437568	794323
420319	794333
418963	746595
469422	822619
397688	762902
418149	790096
407289	798870
360319	778673
473799	795167
445199	763833
446537	828924
410019	732704
396540	815936
407694	718592
417091	792545
442260	754050
411526	784658
407814	765816
394022	803914
481133	781413
396118	794614
458538	786673
419721	789724
424476	781552
377720	727349
448336	789445
412227	787450
408745	824896
417016	774869
395274	786698
412541	806622
412109	735920
407023	787385
376660	815936
396548	784388
508535	830710
414014	816460
440782	782395
436951	814456
393758	750953
418410	795929
425991	787029
414562	787355
408712	803987
377858	811790
417169	792321
460371	780609
388873	746909
395641	808571
386436	791388
440667	768761
438437	730300
370839	727884
422917	781112
391555	789079
402666	814060
474368	812039
406176	760860
463768	793154
446307	796523
402309	786873
413946	786971
425053	790566
416926	785113
424023	737453
417447	782955
415672	787824
416019	787562
417515	787648
459230	803720
447833	819282
418199	851439
417393	771537
441415	780207
399634	751940
373360	784232
419227	779215
434717	808225
397669	792218
412028	773494
407504	803363
365147	790525
459328	805961
429472	860855
480128	785580
344915	702496
410969	770451
407460	791404
420476	750495
397747	792207
408428	771823
397806	749559
426040	825049
407565	766203
414317	828815
410610	765111
412388	784064
406337	750353
422419	754048
416039	730594
414512	793966
398478	822297
424375	721868
403890	792420
400902	772920
402367	782997
472917	830363
418621	840463
329002	727685
418618	811618
425356	745471
470922	770669
400598	790903
412851	774986
492415	829655
400079	749617
417673	785965
424720	768456
386415	801444
426689	788562
430747	776261
405714	781619
429220	787348
427850	762201
434080	785264
473514	788780
412386	777312
430686	844506
409142	811927
422198	724557
392185	713763
412677	786951
399149	784376
382693	749680
527515	831478
448519	805219
430779	770145
413556	758080
392140	769924
416855	794023
389713	772742
398498	776720
473727	807244
389410	788256
377230	790154
415564	784464
456799	844976
444336	820061
404359	783919
453154	776082
425019	759577
415895	775793
420083	787815
506612	858859
436648	859634
403522	785432
401407	759648
403852	792473
367398	701756
412453	784453
382124	786262
416884	786845
448865	836781
383821	808301
414249	796590
457338	789952
396276	785999
390282	789593
409417	758123
397561	815245
397137	742547
402891	801910
385257	791581
409628	833942
369249	797068
460942	779073
423146	737571
420509	788730
422736	790806
401492	790336
394018	799506
385140	796221
430243	781020
416775	806826
425796	795608
411488	837715
433989	765343
415806	783594
417023	771194
415270	775605
391163	811977
405350	762342
414860	773921
371779	814715
415631	805010
387951	813315
472691	802678
471930	844046
432892	815223
366654	802105
411721	717873
426115	814461
375997	806621
385561	718324
375573	809249
437958	784801
363857	784086
430138	818594
435085	791564
414036	742189
425611	793420
439793	740773
467107	817914
387631	749416
430001	765803
384225	784381
417146	822655
427371	819417
399587	792459
474648	778810
345692	788190
409515	756149
469782	780552
468229	827985
414951	852935
409701	750741
442826	795974
459556	818479
423311	813081
476144	772131
391976	789416
448649	813885
496658	816784
410336	767856
430167	811490
357467	797530
404220	785798
446368	763341
439514	758221
424145	743433
470062	771204
421187	779726
396617	801039
394708	739061
394912	755947
425950	788228
408283	806161
419520	778231
441950	785934
409814	836083
395817	788858
422776	808328
363959	810632
422943	804253
407626	771304
347933	797148
457554	795861
394274	837428
445674	768552
416359	786189
419485	804779
376176	795539
349378	805118
456566	743012
484407	809641
403329	717870
392795	817694
372621	772258
461751	817277
489182	773934
427388	815258
418155	819422
437035	755506
416444	783624
777811	751059
823974	725025
749723	781756
875160	698897
828194	742074
800913	749332
831165	783383
793019	764859
810467	706465
803540	754792
844662	654835
803962	731228
823065	733789
822156	732296
811389	723618
779936	774397
854769	713941
803457	735855
790712	745884
815652	733433
841289	701474
832054	751330
786032	701427
824835	704997
832886	781206
818063	797960
857620	709386
828589	652430
836727	737798
776000	780347
824098	714042
830583	710990
862189	735684
815131	704478
828478	655405
784838	771499
880362	706363
767482	727417
825070	734215
813781	738344
840863	737972
840943	739611
828276	762021
822883	728314
854886	769396
829623	732301
835428	731189
818338	800932
823417	701523
812152	689907
829969	699565
861563	661642
816955	747629
774526	757135
803577	712231
798056	714380
881789	727577
858867	700187
834996	728517
839121	736259
841045	738224
840100	728839
874544	686096
862334	747768
820253	714625
817862	732248
844729	682981
846484	719360
793669	724513
821906	732848
826465	646980
820350	748217
814540	707227
838223	766380
869471	745767
816054	733183
801177	737548
848783	748980
814105	723255
838036	749612
840270	725456
789601	714058
827169	708345
789448	738035
835030	668528
848151	741869
816091	747764
801511	761094
822670	689090
873672	734440
808153	737136
755829	751858
814697	729209
832758	707452
848264	762550
799903	784535
802674	727804
828147	808738
820707	705318
824594	741664
804474	747122
823108	733302
839514	728923
827711	732798
851644	721350
816390	711340
798007	723995
790612	738038
821909	728448
865754	723314
735295	814058
877711	703850
792990	685472
809917	762429
789388	712210
879221	655497
876935	684572
819439	735945
807929	730950
850451	764015
811748	766105
824765	761114
848586	789052
812231	739235
873532	712802
842590	716861
832798	734777
817640	730018
824322	744720
777697	798253
868493	677155
805658	698630
840349	790707
796953	726378
832589	782799
817441	709397
856029	730586
805089	762512
854628	773470
846090	651306
796943	674692
827192	785316
818209	719382
795200	786424
817777	724927
846512	683647
825080	746712
824674	806300
822616	735941
805391	732659
823250	732088
850376	739749
821337	733356
796786	724615
862425	741010
825690	703854
800872	672603
825395	715780
843911	730036
820238	732928
848570	703697
825515	738284
820367	732364
822025	749214
837718	761480
871723	685520
850904	720163
816775	739989
822103	732911
815455	755486
835648	756631
868626	737331
825997	730652
817252	730254
877906	722361
808440	729985
791470	751113
841654	764836
825429	732758
751215	828365
804706	788001
820194	734233
869991	705259
809779	663654
822078	711840
866139	717138
829379	718721
837582	763266
783999	732487
800231	732106
862569	719773
838764	652792
849343	713993
828297	715480
821259	750089
874643	729921
819058	729125
817018	729596
797804	715342
838515	768484
829398	724900
754841	796342
878690	739021
821908	732077
786495	759000
823987	687499
787988	741203
839339	726322
822425	727248
854412	725575
788351	737539
838587	700545
840425	762290
817395	734126
807913	737341
872285	750708
788166	702817
836225	709204
822293	786837
888892	702505
822623	745025
795124	696429
832238	725434
815593	689874
843572	784897
833716	758772
822474	780882
801102	759330
841752	731595
808779	732990
822533	758955
817807	715863
837977	728814
801204	755177
819628	810748
814732	734183
832086	716249
876503	659112
823856	749355
819737	737829
818756	743887
811971	664520
801526	705057
827031	734324
843891	721571
810460	735109
782368	759352
801172	715857
866928	716961
829673	730398
850888	736810
786935	732999
769656	721159
804925	735492
870054	738900
818932	728481
853692	746285
807072	687932
750459	800215
823959	737866
835804	710711
790206	747165
813092	739043
801810	728106
825404	733788
820947	730529
827081	694553
822664	720677
768565	762193
823113	733720
821079	800206
828531	731300
820757	738235
781260	737962
819438	662327
833504	744564
789552	731946
822843	763117
775555	719683
865084	713697
820455	729132
849547	738979
762269	792243
821464	700760
824013	753991
803369	698753
823589	728083
796353	710294
820083	728310
829133	735488
823455	747394
818542	740451
809623	734937
841762	777572
802184	751958
803874	675499
830065	739162
824140	729074
852730	769968
866760	753547
811031	703822
825414	734466
816615	770855
786227	765634
817269	733788
809453	736879
757421	774445
818251	731938
788020	765562
823618	734216
812295	728049
837545	696979
797918	694723
822224	742716
821895	732158
797233	713358
800258	733812
813319	737376
860951	162251
860387	157731
857363	154639
863391	126214
839094	159543
849248	164090
875990	133950
905936	150106
895835	123485
818079	108536
898976	198452
869087	153957
849653	143827
834293	161575
844234	153197
835128	212354
828179	155649
875410	128878
850965	156224
800816	176612
832621	150748
876863	176593
826192	172906
862679	188399
839974	154358
854338	135067
855233	141357
850538	160159
868442	160118
888714	205560
864185	161232
851280	156049
875825	204959
840375	155757
892340	149050
873527	126426
836433	200181
826499	142732
854922	159650
883537	210648
807420	168787
840299	118907
834602	213597
864053	139325
856454	117143
857972	160214
850046	108829
804936	148980
864374	150149
858587	150101
870247	121460
855656	162100
850176	127908
850057	157848
828005	145089
861994	160156
849537	157510
867125	168762
838142	156770
847644	164348
856349	158150
860606	152843
869288	168662
838328	185708
860986	140320
829229	143653
866051	172932
871556	194747
865489	161762
851840	110475
846256	154064
836081	178429
859707	202806
849938	156042
894124	202052
864325	170593
848108	161786
817619	181929
858058	196183
861242	161722
885793	172115
850577	157049
877125	161227
883864	111281
891699	170415
802394	87835
862759	157988
824185	167369
813124	157130
840335	164912
858042	178196
846257	145306
858516	151301
851282	153750
905005	164126
857309	139276
845589	192916
895245	150977
863995	150435
862642	159379
861631	169376
858934	162874
912023	160368
842824	177832
824560	133679
842281	175525
860845	155375
841096	188742
821428	153468
840357	169437
827802	189078
844734	164570
847812	114745
887269	166179
830159	134329
850925	157811
847276	121785
870599	149782
780153	136449
814379	132655
834483	173379
852423	159874
854012	157449
883375	158482
850219	110573
836450	151205
881217	172320
813239	139752
871255	140340
789356	159383
873690	156226
858834	149259
778867	140736
872057	122354
882097	161493
787336	144875
849751	167033
843833	170416
850663	157840
812240	177846
838609	140215
850959	157920
859703	156782
854753	190254
895723	126593
857833	170565
850200	164752
845303	150476
877422	134877
850153	155701
819256	201704
871689	155981
818014	140185
815298	167390
864088	171351
902529	162041
908069	146564
799326	106384
854996	81095
843813	182032
888504	147016
877964	242679
851866	156896
821361	175823
810775	160434
843150	156573
844088	150085
830620	117906
835790	127898
819541	117296
858703	157931
857846	153281
876408	183646
842576	153072
848974	199427
862925	243856
856561	128799
834171	189042
872516	217570
869167	105039
819670	183364
846575	159002
895127	152283
830445	186055
792179	148539
852410	187705
853554	158012
927170	250593
825605	167750
846731	162515
878170	123364
884966	133900
866987	154415
846284	113820
873474	159567
878258	158631
882306	173836
856924	169071
794260	129843
851568	114049
868736	179354
925732	210388
868375	161990
855593	161003
849599	157084
868317	177001
800304	163436
823740	169808
856202	158811
883929	121705
851010	157593
872506	157517
850533	160136
816393	185056
850911	157772
812942	85345
835581	147664
913298	162009
858172	137586
872781	154295
871597	185239
923120	170161
837019	215527
835702	176502
837017	154170
859177	143273
866851	129505
855852	134834
924289	171369
860154	113364
836739	162321
850775	162968
884750	154317
849681	125345
854463	159977
883567	161769
848137	87922
823676	152154
848135	130674
844400	150812
864494	136669
878157	210496
851088	157432
786528	104976
860106	157080
861412	205239
820675	168154
834036	144156
842907	133992
846720	162060
871544	144135
849003	115373
856753	145184
839757	190518
865113	161302
846936	161313
845802	172285
844357	163402
881106	105566
877835	151890
839445	149778
866560	165110
845798	213118
818668	120458
831446	182864
900955	185733
836647	167267
874672	104851
849126	121710
889142	154467
855993	225023
854095	158510
850787	125678
859298	139834
829216	121494
837676	148639
851919	127963
841353	125628
848563	117708
893106	176595
852503	146551
848290	143184
825541	151495
883231	232031
864667	143614
805089	96540
854909	149938
847097	176660
910435	171155
878749	188759
871780	158486
841292	155620
846011	160034
855969	193497
860927	110775
808069	134402
848413	183717
791722	162000
852104	134678
806567	140259
847423	161535
867993	162841
828038	149181
849404	170474
841967	150890
850945	161669
888697	143969
813868	188928
864991	159874
881109	152198
811694	188374
900360	153622
885764	151791
814553	164190
895623	178393
829790	205695
865170	173755
850453	155432
864211	216526
848770	111076
791199	164843
834165	140684
843905	219401
857328	143692
838146	159541
340693	569371
315965	587160
405652	622938
359831	554975
349296	557688
289423	559134
408689	562521
321312	574721
286568	547471
370259	585265
339967	562602
410917	614521
283570	563726
347197	591316
342064	570045
317331	556086
335792	541310
330455	568758
366794	582584
378697	591764
339981	565418
338342	566864
338474	563350
432052	613723
340064	550509
334354	578047
296775	572432
353335	592567
334016	562797
328438	532686
365927	571713
343247	564376
325057	581121
330881	579058
378648	579579
339115	566863
333299	597586
367048	553451
345840	561591
366934	581294
358793	547046
393570	579641
304399	545221
353979	578923
337002	589527
327738	559624
334549	579199
297110	556485
327403	548875
413894	564459
326043	553772
337811	558454
333901	532836
340545	568654
358483	554925
318065	581616
367751	578289
331667	570387
321519	561045
299578	572052
339632	536577
339993	544064
268672	508874
332960	569308
345042	566973
352220	602793
333934	537464
312386	555195
334182	558498
335328	562880
303637	570253
353145	580916
325118	556212
294310	563522
371563	547746
373894	555347
407040	577739
337298	565486
357813	572855
304157	566007
335918	566525
330127	570072
339212	538693
357275	551101
334785	565575
326152	563230
345903	561314
238748	551038
331175	551842
352520	566829
341675	560197
354746	552404
412500	594675
277027	536847
322209	547247
375619	553791
288068	561932
344770	570309
284031	566654
324442	567881
356246	549756
404420	577532
336829	562228
293591	522132
342963	582232
338860	561151
324055	590810
328331	541094
357737	597104
392534	593343
298665	568245
343376	575709
338863	563107
361370	552483
338935	567577
350117	535859
371000	555062
368617	554066
331795	529654
344237	573700
280110	522025
328657	564864
452457	597461
333669	542228
320628	564596
316642	553340
340712	563178
349955	535578
261538	525920
411008	607342
317136	563479
297022	574097
319927	524637
359772	568428
344791	578536
324093	580491
373907	558472
321905	573147
341721	576427
386373	606623
338588	543875
341578	558672
371616	570648
331987	568997
341329	565571
334350	556417
330482	571217
338950	572545
289087	565427
343997	585193
225786	529417
365567	547606
320827	519618
286990	529505
321517	569562
388806	569524
411796	581307
331440	551885
325958	573367
348171	569251
344239	530765
419151	577335
321309	569996
386377	574187
342099	561508
366688	562413
321657	538660
403004	613466
363304	553764
384922	582877
304556	568584
336787	538925
327998	571265
303269	531608
313649	523765
337889	558031
360165	553303
340032	561740
338634	564414
351459	565704
412767	593558
283474	532727
336928	557412
366478	594677
343450	570659
331616	565089
354529	573677
276703	559740
282066	560178
331366	567311
321910	573825
290107	571927
281979	518199
374695	563163
340191	567638
338583	563529
358312	559466
338474	564151
338205	566246
342901	582886
265815	540385
304086	576100
347966	563506
346144	560472
352381	592377
318681	528806
369366	561201
310041	533285
344314	595915
363956	609339
328586	551385
330767	552963
312558	520650
315850	573154
379388	567285
329905	579935
352209	548608
357679	548036
339288	588052
330335	568221
341559	562163
341925	569393
327695	543105
335999	549795
302359	534317
332586	566187
330750	561657
400380	588221
337910	562252
336549	565597
343717	559909
332116	594868
358384	556361
415881	584352
345164	579614
316395	537403
340970	564831
340383	600071
326627	534442
356865	545785
306298	551902
347575	565576
302583	571881
352424	557574
279008	521035
335029	553213
338753	563384
324032	577807
327973	534972
321924	527106
345495	579864
385091	599401
361138	551307
332884	533990
269126	508814
350056	566657
374117	546122
350283	559840
335525	567445
350798	535657
289002	520678
324516	522674
364844	571623
351815	574947
275524	559548
348773	583528
308966	523409
316313	570785
341966	561987
341446	538787
318823	565345
347522	587567
293746	544468
334983	572690
325125	564342
330145	546705
336336	563145
302353	545544
321216	569834
285152	520229
335027	565050
332270	556288
341016	545280
339640	561426
338633	563504
324952	565867
353583	554147
385183	556284
292636	520371
289176	571435
310944	559497
336974	563207
337173	557853
396903	591235
324440	567074
333378	557892
300366	565761
344437	529492
325871	558965
367641	556309
344552	554676
297212	546223
355924	577596
331340	524203
292932	558293
306346	523584
341966	586266
282430	560217
326251	549298
335201	585318
351564	573155
322365	530808
405542	600089
296763	528676
221233	538472
338084	560295
345674	579033
325883	560492
345123	577788
329859	564384
353939	570931
409616	575024
365058	545456
404782	557913
368724	598412
344096	575522
182618	346663
171461	348130
186536	330019
177241	292639
248683	383412
174057	358906
215243	289985
170688	343596
144502	345417
165689	356983
168443	367928
165158	343946
159711	352701
175781	341039
233480	289069
189029	366740
168573	350387
170271	306395
192775	350028
152054	345632
139299	314046
202053	322650
134695	350397
159654	381778
188093	324040
183236	338163
156984	430950
182751	435819
198908	372797
198517	325721
161345	350804
210497	359835
141993	331189
170788	373545
166449	363036
155479	345893
186380	363938
129332	360811
224225	376975
165945	345849
223550	323197
122755	434879
166584	349245
179472	342273
148749	359845
177505	332053
160222	380591
178869	370161
170002	370000
164354	347671
169966	368623
145867	363616
181561	358111
164915	350360
166973	341636
153181	277968
155505	355581
160835	347784
211265	396792
203254	362605
137967	354539
174064	357989
179609	408365
176506	351827
172879	347028
180506	330980
185966	359964
146070	316860
152957	321354
163190	331719
186914	361706
159191	309314
170425	316185
162040	316797
195000	354829
126702	351222
213064	290947
140612	350010
172885	352621
170155	343568
186806	334070
146072	288800
169293	348686
169502	411323
152861	407965
156041	295117
117585	391892
163981	344090
158664	310765
141113	351050
163796	345091
160369	353500
235671	300234
140876	334435
108232	373112
192460	388323
133744	308918
216209	437830
156945	339397
199859	316334
159496	331641
[truncated: 3,000 more rows]
