# Supplementary material for: Differential privacy fuzzy C-means clustering algorithm based on gaussian kernel function
Source: PLoS One. 2021 Mar 23;16(3):e0248737. doi: 10.1371/journal.pone.0248737 (PMC7987176; doi:10.1371/journal.pone.0248737)
Supplement: S1 Dataset — (ZIP) [file pone.0248737.s001.zip › supporting information file/trial.txt]

3.89	6.00	0.00	2.00	4.83	2.00	4.83	5.00	2.00	0.94	2.00	2.00	0.00	2.00	0.00	2.00	2.00
3.89	6.00	0.51	2.00	0.23	2.00	0.74	5.00	2.00	0.00	2.00	2.00	0.00	2.00	0.00	2.00	2.00
3.89	6.00	0.00	2.00	0.08	2.00	0.08	5.00	2.00	0.00	2.00	2.00	0.00	2.00	0.00	2.00	2.00
3.89	6.00	0.00	2.00	0.83	2.00	0.83	5.00	2.00	2.95	2.00	2.00	0.00	2.00	0.00	2.00	2.00
3.89	8.00	0.00	2.00	0.84	2.00	0.84	5.00	2.00	0.01	2.00	2.00	0.00	2.00	0.00	2.00	2.00
3.89	3.00	0.94	2.00	0.01	2.00	0.95	5.00	2.00	0.10	2.00	2.00	0.00	2.00	0.00	2.00	2.00
3.89	4.00	0.00	2.00	1.10	2.00	1.10	5.00	2.00	0.01	2.00	2.00	0.00	2.00	0.00	2.00	2.00
3.89	14.00	0.00	2.00	1.03	2.00	1.03	5.00	2.00	0.00	2.00	2.00	0.00	2.00	0.00	2.00	2.00
3.89	5.00	0.00	2.00	1.76	2.00	1.76	5.00	2.00	1.08	2.00	2.00	0.00	2.00	0.00	2.00	2.00
3.89	5.00	0.00	2.00	2.97	2.00	2.97	5.00	2.00	2.84	2.00	2.00	0.00	2.00	0.00	2.00	2.00
3.89	5.00	0.00	2.00	0.43	2.00	0.43	5.00	2.00	0.00	2.00	2.00	0.00	2.00	0.00	2.00	2.00
3.89	5.00	0.00	2.00	0.94	2.00	0.94	5.00	2.00	0.90	2.00	2.00	0.00	2.00	0.00	2.00	2.00
3.89	19.00	0.00	2.00	0.05	2.00	0.05	5.00	2.00	0.00	2.00	2.00	0.00	2.00	0.00	2.00	2.00
3.89	19.00	0.62	2.00	2.02	2.00	2.64	5.00	2.00	0.11	2.00	2.00	0.00	2.00	0.00	2.00	2.00
3.89	19.00	0.00	2.00	2.27	2.00	2.27	5.00	2.00	2.62	2.00	2.00	0.00	2.00	0.00	2.00	2.00
3.89	19.00	0.00	2.00	0.00	2.00	0.00	5.00	2.00	0.00	2.00	2.00	0.00	2.00	0.00	2.00	2.00
3.89	19.00	0.00	2.00	1.03	2.00	1.03	5.00	2.00	2.43	2.00	2.00	0.00	2.00	0.00	2.00	2.00
3.89	21.00	0.00	2.00	1.02	2.00	1.02	5.00	2.00	0.00	2.00	2.00	0.00	2.00	0.00	2.00	2.00
3.89	9.00	0.00	2.00	1.61	2.00	1.61	5.00	2.00	2.51	2.00	2.00	0.00	2.00	0.00	2.00	2.00
3.89	9.00	0.00	2.00	1.05	2.00	1.05	5.00	2.00	0.16	2.00	2.00	0.00	2.00	0.00	2.00	2.00
3.89	11.00	0.00	2.00	0.00	2.00	0.00	5.00	2.00	1.75	2.00	2.00	0.00	2.00	0.00	2.00	2.00
3.89	11.00	0.00	2.00	0.08	2.00	0.08	5.00	2.00	0.68	2.00	2.00	0.00	2.00	0.00	2.00	2.00
3.89	12.00	0.00	2.00	0.03	2.00	0.03	5.00	2.00	0.06	2.00	2.00	0.00	2.00	0.00	2.00	2.00
3.89	12.00	0.00	2.00	0.07	2.00	0.07	5.00	2.00	0.00	2.00	2.00	0.00	2.00	0.00	2.00	2.00
3.89	12.00	0.00	2.00	0.89	2.00	0.89	5.00	2.00	0.00	2.00	2.00	0.00	2.00	0.00	2.00	2.00
3.89	29.00	0.00	2.00	0.96	2.00	0.96	5.00	2.00	1.35	2.00	2.00	0.00	2.00	0.00	2.00	2.00
3.89	2.00	0.00	2.00	0.00	2.00	0.00	5.00	2.00	0.00	2.00	2.00	0.00	2.00	0.00	2.00	2.00
3.89	2.00	0.74	2.00	1.00	2.00	1.74	5.00	2.00	0.00	2.00	2.00	0.00	2.00	0.00	2.00	2.00
3.89	2.00	0.00	2.00	0.58	2.00	0.58	5.00	2.00	0.00	2.00	2.00	0.00	2.00	0.00	2.00	2.00
3.89	9.00	0.42	2.00	0.07	2.00	0.49	5.00	2.00	0.42	2.00	2.00	0.00	2.00	0.00	2.00	2.00
3.89	15.00	0.00	2.00	1.88	2.00	1.88	5.00	2.00	0.00	2.00	2.00	0.00	2.00	0.00	2.00	2.00
3.89	13.00	0.00	2.00	0.06	2.00	0.06	5.00	2.00	0.00	2.00	2.00	0.00	2.00	0.00	2.00	2.00
3.89	13.00	0.00	2.00	0.87	2.00	0.87	5.00	2.00	0.00	2.00	2.00	0.00	2.00	0.00	2.00	2.00
3.89	6.00	0.00	2.00	0.23	2.00	0.23	5.00	2.00	0.00	2.00	2.00	0.00	2.00	0.00	2.00	2.00
3.41	5.00	0.93	2.00	0.00	2.00	0.93	5.00	2.00	0.00	2.00	2.00	0.00	2.00	0.00	2.00	2.00
3.41	32.00	0.77	2.00	0.00	2.00	0.77	5.00	2.00	0.32	2.00	2.00	0.00	2.00	0.00	2.00	2.00
3.41	19.00	0.91	2.00	0.00	2.00	0.91	5.00	2.00	0.00	2.00	2.00	0.00	2.00	0.00	2.00	2.00
3.41	9.00	0.80	2.00	0.00	2.00	0.80	5.00	2.00	0.18	2.00	2.00	0.00	2.00	0.00	2.00	2.00
3.41	22.00	0.65	2.00	0.00	2.00	0.65	5.00	2.00	0.00	2.00	2.00	0.00	2.00	0.00	2.00	2.00
3.41	29.00	0.63	2.00	0.00	2.00	0.63	5.00	2.00	0.00	2.00	2.00	0.00	2.00	0.00	2.00	2.00
3.41	6.00	0.43	2.00	0.00	2.00	0.43	5.00	2.00	0.00	2.00	2.00	0.00	2.00	0.00	2.00	2.00
3.41	31.00	0.17	2.00	0.00	2.00	0.17	5.00	2.00	0.00	2.00	2.00	0.00	2.00	0.00	2.00	2.00
3.41	14.00	0.00	2.00	0.00	2.00	0.00	5.00	2.00	0.00	2.00	2.00	0.00	2.00	0.00	2.00	2.00
3.41	36.00	0.07	2.00	0.00	2.00	0.07	5.00	2.00	0.00	2.00	2.00	0.00	2.00	0.00	2.00	2.00
2.72	9.00	0.96	2.00	0.00	2.00	0.96	5.00	2.00	0.00	2.00	2.00	0.00	2.00	0.00	2.00	2.00
2.72	4.00	0.00	2.00	0.00	2.00	0.00	5.00	2.00	0.00	2.00	2.00	0.00	2.00	0.00	2.00	2.00
2.72	9.00	0.00	2.00	0.00	2.00	0.00	5.00	2.00	0.00	2.00	2.00	0.00	2.00	0.00	2.00	2.00
2.72	12.00	0.77	2.00	0.00	2.00	0.77	5.00	2.00	4.60	2.00	2.00	0.00	2.00	0.00	2.00	2.00
2.72	19.00	0.00	2.00	0.00	2.00	0.00	5.00	2.00	0.00	2.00	2.00	0.00	2.00	0.00	2.00	2.00
2.72	15.00	0.00	2.00	0.00	2.00	0.00	5.00	2.00	0.00	2.00	2.00	0.00	2.00	0.00	2.00	2.00
2.72	15.00	0.00	2.00	0.00	2.00	0.00	5.00	2.00	0.00	2.00	2.00	0.00	2.00	0.00	2.00	2.00
2.72	13.00	0.00	2.00	0.00	2.00	0.00	5.00	2.00	0.00	2.00	2.00	0.00	2.00	0.00	2.00	2.00
2.72	19.00	0.85	2.00	0.00	2.00	0.85	5.00	2.00	0.00	2.00	2.00	0.00	2.00	0.00	2.00	2.00
2.72	5.00	0.00	2.00	0.28	2.00	0.28	5.00	2.00	0.00	2.00	2.00	0.00	2.00	0.00	2.00	2.00
2.72	6.00	0.61	2.00	0.07	2.00	0.68	5.00	2.00	0.00	2.00	2.00	0.00	2.00	0.00	2.00	2.00
2.72	8.00	0.00	2.00	0.62	2.00	0.62	5.00	2.00	0.00	2.00	2.00	0.00	2.00	0.00	2.00	2.00
2.37	31.00	0.96	2.00	0.12	2.00	1.08	5.00	2.00	0.22	2.00	2.00	0.00	2.00	0.00	2.00	2.00
2.37	12.00	0.39	2.00	0.14	2.00	0.53	5.00	2.00	0.58	2.00	2.00	0.00	2.00	0.00	2.00	2.00
2.37	12.00	0.42	2.00	0.27	2.00	0.69	5.00	2.00	0.00	2.00	2.00	0.00	2.00	0.00	2.00	2.00
2.37	5.00	0.02	2.00	0.87	2.00	0.89	5.00	2.00	0.04	2.00	2.00	0.00	2.00	0.00	2.00	2.00
2.37	19.00	0.84	2.00	0.06	2.00	0.90	5.00	2.00	0.72	2.00	2.00	0.00	2.00	0.00	2.00	2.00
2.37	6.00	0.39	2.00	0.47	2.00	0.86	5.00	2.00	0.00	2.00	2.00	0.00	2.00	0.00	2.00	2.00
2.37	19.00	0.51	2.00	0.47	2.00	0.98	5.00	2.00	0.00	2.00	2.00	0.00	2.00	0.00	2.00	2.00
2.37	12.00	0.47	2.00	0.29	2.00	0.76	5.00	2.00	0.07	2.00	2.00	0.00	2.00	0.00	2.00	2.00
2.37	4.00	0.00	2.00	0.00	2.00	0.00	5.00	2.00	0.05	2.00	2.00	0.00	2.00	0.00	2.00	2.00
2.37	9.00	0.31	2.00	0.69	2.00	1.00	5.00	2.00	0.00	2.00	2.00	0.00	2.00	0.00	2.00	2.00
2.37	5.00	0.26	2.00	0.17	2.00	0.43	5.00	2.00	0.00	2.00	2.00	0.00	2.00	0.00	2.00	2.00
2.37	16.00	0.38	2.00	0.85	2.00	1.23	5.00	2.00	0.04	2.00	2.00	0.00	2.00	0.00	2.00	2.00
2.37	31.00	0.00	2.00	0.00	2.00	0.00	5.00	2.00	0.00	2.00	2.00	0.00	2.00	0.00	2.00	2.00
2.37	4.00	0.02	2.00	0.05	2.00	0.07	5.00	2.00	0.00	2.00	2.00	0.00	2.00	0.00	2.00	2.00
2.37	5.00	0.14	2.00	0.08	2.00	0.22	5.00	2.00	0.00	2.00	2.00	0.00	2.00	0.00	2.00	2.00
2.37	18.00	0.09	2.00	0.00	2.00	0.09	5.00	2.00	0.00	2.00	2.00	0.00	2.00	0.00	2.00	2.00
2.37	9.00	0.00	2.00	0.00	2.00	0.00	5.00	2.00	0.00	2.00	2.00	0.00	2.00	0.00	2.00	2.00
2.37	32.00	0.00	2.00	0.00	2.00	0.00	5.00	2.00	0.00	2.00	2.00	0.00	2.00	0.00	2.00	2.00
2.37	16.00	0.01	2.00	0.01	2.00	0.02	5.00	2.00	0.00	2.00	2.00	0.00	2.00	0.00	2.00	2.00
2.37	16.00	0.17	2.00	0.04	2.00	0.21	5.00	2.00	0.00	2.00	2.00	0.00	2.00	0.00	2.00	2.00
1.99	8.00	0.58	2.00	0.00	2.00	0.58	5.00	2.00	0.00	2.00	2.00	0.00	2.00	0.00	2.00	2.00
1.99	6.00	0.90	2.00	0.00	2.00	0.90	5.00	2.00	1.95	2.00	2.00	0.00	2.00	0.00	2.00	2.00
1.99	25.00	0.53	2.00	0.00	2.00	0.53	5.00	2.00	2.33	2.00	2.00	0.00	2.00	0.00	2.00	2.00
1.99	40.00	0.93	2.00	0.00	2.00	0.93	5.00	2.00	0.11	2.00	2.00	0.00	2.00	0.00	2.00	2.00
1.99	5.00	0.29	2.00	0.00	2.00	0.29	5.00	2.00	0.06	2.00	2.00	0.00	2.00	0.00	2.00	2.00
1.99	5.00	0.56	2.00	0.00	2.00	0.56	5.00	2.00	1.75	2.00	2.00	0.00	2.00	0.00	2.00	2.00
1.99	30.00	0.66	2.00	0.00	2.00	0.66	5.00	2.00	0.73	2.00	2.00	0.00	2.00	0.00	2.00	2.00
1.99	8.00	0.45	2.00	0.00	2.00	0.45	5.00	2.00	0.00	2.00	2.00	0.00	2.00	0.00	2.00	2.00
1.99	27.00	0.60	2.00	0.00	2.00	0.60	5.00	2.00	0.00	2.00	2.00	0.00	2.00	0.00	2.00	2.00
1.99	29.00	0.85	2.00	0.00	2.00	0.85	5.00	2.00	0.00	2.00	2.00	0.00	2.00	0.00	2.00	2.00
1.99	13.00	0.00	2.00	0.00	2.00	0.00	5.00	2.00	0.00	2.00	2.00	0.00	2.00	0.00	2.00	2.00
1.99	18.00	0.00	2.00	0.00	2.00	0.00	5.00	2.00	0.00	2.00	2.00	0.00	2.00	0.00	2.00	2.00
1.85	16.00	0.00	2.00	0.00	2.00	0.00	5.00	2.00	0.00	2.00	2.00	0.00	2.00	0.00	2.00	2.00
1.85	6.00	0.26	2.00	0.00	2.00	0.26	5.00	2.00	0.00	2.00	2.00	0.00	2.00	0.00	2.00	2.00
1.85	5.00	0.71	2.00	0.66	2.00	1.37	5.00	2.00	0.00	2.00	2.00	0.00	2.00	0.00	2.00	2.00
1.85	11.00	0.44	2.00	0.62	2.00	1.06	5.00	2.00	0.64	2.00	2.00	0.00	2.00	0.00	2.00	2.00
1.85	9.00	0.70	2.00	0.60	2.00	1.30	5.00	2.00	0.51	2.00	2.00	0.00	2.00	0.00	2.00	2.00
1.85	32.00	0.78	2.00	0.97	2.00	1.75	5.00	2.00	0.97	2.00	2.00	0.00	2.00	0.00	2.00	2.00
1.85	6.00	0.65	2.00	0.03	2.00	0.68	5.00	2.00	0.14	2.00	2.00	0.00	2.00	0.00	2.00	2.00
1.85	6.00	0.79	2.00	0.00	2.00	0.79	5.00	2.00	3.54	2.00	2.00	0.00	2.00	0.00	2.00	2.00
1.85	2.00	0.17	2.00	0.11	2.00	0.28	5.00	2.00	0.00	2.00	2.00	0.00	2.00	0.00	2.00	2.00
1.85	43.00	0.18	2.00	0.63	2.00	0.81	5.00	2.00	0.00	2.00	2.00	0.00	2.00	0.00	2.00	2.00
1.85	31.00	0.01	2.00	0.91	2.00	0.92	5.00	2.00	0.00	2.00	2.00	0.00	2.00	0.00	2.00	2.00
1.85	16.00	0.00	2.00	0.00	2.00	0.00	5.00	2.00	0.00	2.00	2.00	0.00	2.00	0.00	2.00	2.00
1.85	6.00	0.00	2.00	0.00	2.00	0.00	5.00	2.00	0.00	2.00	2.00	0.00	2.00	0.00	2.00	2.00
1.85	8.00	0.21	2.00	0.00	2.00	0.21	5.00	2.00	0.00	2.00	2.00	0.00	2.00	0.00	2.00	2.00
2.34	4.00	0.00	2.00	0.00	2.00	0.00	5.00	2.00	0.00	2.00	2.00	0.00	2.00	0.00	2.00	2.00
2.34	5.00	0.00	2.00	0.00	2.00	0.00	5.00	2.00	0.00	2.00	2.00	0.00	2.00	0.00	2.00	2.00
2.34	2.00	0.00	2.00	0.00	2.00	0.00	5.00	2.00	0.00	2.00	2.00	0.00	2.00	0.00	2.00	2.00
2.34	19.00	0.00	2.00	0.00	2.00	0.00	5.00	2.00	0.00	2.00	2.00	0.00	2.00	0.00	2.00	2.00
21.61	8.00	0.80	2.00	0.82	2.00	1.62	5.00	2.00	1.32	2.00	2.00	0.00	2.00	0.00	2.00	2.00
21.61	4.00	0.70	2.00	0.72	2.00	1.42	5.00	2.00	0.00	2.00	2.00	0.00	2.00	0.00	2.00	2.00
21.61	5.00	0.00	2.00	0.39	2.00	0.39	5.00	2.00	0.24	2.00	2.00	0.00	2.00	0.00	2.00	2.00
21.61	5.00	0.33	2.00	0.00	2.00	0.33	5.00	2.00	0.00	2.00	2.00	0.00	2.00	0.00	2.00	2.00
21.61	5.00	0.28	2.00	0.16	2.00	0.44	5.00	2.00	0.00	2.00	2.00	0.00	2.00	0.00	2.00	2.00
21.61	14.00	0.19	2.00	0.27	2.00	0.46	5.00	2.00	0.65	2.00	2.00	0.00	2.00	0.00	2.00	2.00
21.61	19.00	0.53	2.00	0.62	2.00	1.15	5.00	2.00	0.01	2.00	2.00	0.00	2.00	0.00	2.00	2.00
21.61	19.00	0.46	2.00	0.88	2.00	1.34	5.00	2.00	0.58	2.00	2.00	0.00	2.00	0.00	2.00	2.00
21.61	19.00	0.31	2.00	0.28	2.00	0.59	5.00	2.00	0.00	2.00	2.00	0.00	2.00	0.00	2.00	2.00
21.61	11.00	0.75	2.00	0.90	2.00	1.65	5.00	2.00	1.40	2.00	2.00	0.00	2.00	0.00	2.00	2.00
21.61	12.00	0.85	2.00	0.93	2.00	1.78	5.00	2.00	0.00	2.00	2.00	0.00	2.00	0.00	2.00	2.00
21.61	8.00	0.34	2.00	0.36	2.00	0.70	5.00	2.00	0.03	2.00	2.00	0.00	2.00	0.00	2.00	2.00
21.61	8.00	0.66	2.00	0.81	2.00	1.47	5.00	2.00	0.03	2.00	2.00	0.00	2.00	0.00	2.00	2.00
21.61	9.00	0.59	2.00	0.69	2.00	1.28	5.00	2.00	0.00	2.00	2.00	0.00	2.00	0.00	2.00	2.00
21.61	32.00	0.61	2.00	0.63	2.00	1.24	5.00	2.00	0.00	2.00	2.00	0.00	2.00	0.00	2.00	2.00
21.61	16.00	0.72	2.00	0.80	2.00	1.52	5.00	2.00	0.02	2.00	2.00	0.00	2.00	0.00	2.00	2.00
21.61	16.00	0.37	2.00	0.10	2.00	0.47	5.00	2.00	0.00	2.00	2.00	0.00	2.00	0.00	2.00	2.00
21.61	16.00	0.62	2.00	0.71	2.00	1.33	5.00	2.00	0.08	2.00	2.00	0.00	2.00	0.00	2.00	2.00
21.61	13.00	0.32	2.00	0.00	2.00	0.32	5.00	2.00	0.00	2.00	2.00	0.00	2.00	0.00	2.00	2.00
21.61	13.00	0.56	2.00	0.63	2.00	1.19	5.00	2.00	0.09	2.00	2.00	0.00	2.00	0.00	2.00	2.00
21.61	18.00	0.54	2.00	0.56	2.00	1.10	5.00	2.00	0.80	2.00	2.00	0.00	2.00	0.00	2.00	2.00
21.61	29.00	0.63	2.00	0.69	2.00	1.32	5.00	2.00	0.32	2.00	2.00	0.00	2.00	0.00	2.00	2.00
21.61	22.00	0.37	2.00	0.46	2.00	0.83	5.00	2.00	0.00	2.00	2.00	0.00	2.00	0.00	2.00	2.00
21.61	14.00	0.00	2.00	0.00	2.00	0.00	5.00	2.00	0.00	2.00	2.00	0.00	2.00	0.00	2.00	2.00
21.61	8.00	0.29	2.00	0.33	2.00	0.62	5.00	2.00	0.00	2.00	2.00	0.00	2.00	0.00	2.00	2.00
21.61	4.00	0.67	2.00	0.76	2.00	1.43	5.00	2.00	0.00	2.00	2.00	0.00	2.00	0.00	2.00	2.00
21.61	19.00	0.43	2.00	0.00	2.00	0.43	5.00	2.00	0.00	2.00	2.00	0.00	2.00	0.00	2.00	2.00
21.61	2.00	0.67	2.00	0.75	2.00	1.42	5.00	2.00	0.39	2.00	2.00	0.00	2.00	0.00	2.00	2.00
21.61	43.00	0.52	2.00	0.68	2.00	1.20	5.00	2.00	0.00	2.00	2.00	0.00	2.00	0.00	2.00	2.00
21.61	8.00	0.38	2.00	0.48	2.00	0.86	5.00	2.00	0.33	2.00	2.00	0.00	2.00	0.00	2.00	2.00
21.61	12.00	0.19	2.00	0.23	2.00	0.42	5.00	2.00	0.00	2.00	2.00	0.00	2.00	0.00	2.00	2.00
21.61	16.00	0.27	2.00	0.35	2.00	0.62	5.00	2.00	0.00	2.00	2.00	0.00	2.00	0.00	2.00	2.00
21.61	32.00	0.34	2.00	0.27	2.00	0.61	5.00	2.00	0.00	2.00	2.00	0.00	2.00	0.00	2.00	2.00
21.61	22.00	0.02	2.00	0.66	2.00	0.68	5.00	2.00	0.00	2.00	2.00	0.00	2.00	0.00	2.00	2.00
21.61	31.00	0.00	2.00	0.00	2.00	0.00	5.00	2.00	0.03	2.00	2.00	0.00	2.00	0.00	2.00	2.00
21.61	4.00	0.00	2.00	0.00	2.00	0.00	5.00	2.00	0.00	2.00	2.00	0.00	2.00	0.00	2.00	2.00
59.85	8.00	0.00	2.00	0.00	2.00	0.00	5.00	2.00	0.29	2.00	2.00	0.00	2.00	0.00	2.00	2.00
59.85	39.00	0.00	2.00	0.00	2.00	0.00	5.00	2.00	3.30	2.00	2.00	0.00	2.00	0.00	2.00	2.00
59.85	5.00	0.00	2.00	0.00	2.00	0.00	5.00	2.00	1.44	2.00	2.00	0.00	2.00	0.00	2.00	2.00
59.85	19.00	0.03	2.00	0.00	2.00	0.03	5.00	2.00	1.66	2.00	2.00	0.00	2.00	0.00	2.00	2.00
59.85	9.00	0.00	2.00	0.00	2.00	0.00	5.00	2.00	0.19	2.00	2.00	0.00	2.00	0.00	2.00	2.00
59.85	11.00	0.00	2.00	0.00	2.00	0.00	5.00	2.00	0.70	2.00	2.00	0.00	2.00	0.00	2.00	2.00
59.85	12.00	0.05	2.00	0.00	2.00	0.05	5.00	2.00	0.63	2.00	2.00	0.00	2.00	0.00	2.00	2.00
59.85	8.00	0.00	2.00	0.00	2.00	0.00	5.00	2.00	0.93	2.00	2.00	0.00	2.00	0.00	2.00	2.00
59.85	29.00	0.03	2.00	0.00	2.00	0.03	5.00	2.00	1.22	2.00	2.00	0.00	2.00	0.00	2.00	2.00
59.85	9.00	0.01	2.00	0.11	2.00	0.12	5.00	2.00	1.03	2.00	2.00	0.00	2.00	0.00	2.00	2.00
59.85	32.00	0.00	2.00	0.00	2.00	0.00	5.00	2.00	2.86	2.00	2.00	0.00	2.00	0.00	2.00	2.00
59.85	16.00	0.03	2.00	0.00	2.00	0.03	5.00	2.00	1.55	2.00	2.00	0.00	2.00	0.00	2.00	2.00
59.85	15.00	0.00	2.00	0.00	2.00	0.00	5.00	2.00	2.39	2.00	2.00	0.00	2.00	0.00	2.00	2.00
59.85	4.00	0.31	2.00	0.00	2.00	0.31	5.00	2.00	0.00	2.00	2.00	0.00	2.00	0.00	2.00	2.00
59.85	4.00	0.15	2.00	0.00	2.00	0.15	5.00	2.00	0.05	2.00	2.00	0.00	2.00	0.00	2.00	2.00
59.85	4.00	0.00	2.00	0.00	2.00	0.00	5.00	2.00	0.00	2.00	2.00	0.00	2.00	0.00	2.00	2.00
59.85	4.00	0.01	2.00	0.00	2.00	0.01	5.00	2.00	0.60	2.00	2.00	0.00	2.00	0.00	2.00	2.00
59.85	5.00	0.15	2.00	0.00	2.00	0.15	5.00	2.00	0.00	2.00	2.00	0.00	2.00	0.00	2.00	2.00
59.85	19.00	0.20	2.00	0.28	2.00	0.48	5.00	2.00	0.00	2.00	2.00	0.00	2.00	0.00	2.00	2.00
59.85	9.00	0.06	2.00	0.00	2.00	0.06	5.00	2.00	0.00	2.00	2.00	0.00	2.00	0.00	2.00	2.00
59.85	9.00	0.30	2.00	0.00	2.00	0.30	5.00	2.00	0.00	2.00	2.00	0.00	2.00	0.00	2.00	2.00
59.85	9.00	0.00	2.00	0.00	2.00	0.00	5.00	2.00	0.00	2.00	2.00	0.00	2.00	0.00	2.00	2.00
59.85	32.00	0.00	2.00	0.00	2.00	0.00	5.00	2.00	0.00	2.00	2.00	0.00	2.00	0.00	2.00	2.00
59.85	7.00	0.29	2.00	0.00	2.00	0.29	5.00	2.00	0.04	2.00	2.00	0.00	2.00	0.00	2.00	2.00
59.85	13.00	0.48	2.00	0.00	2.00	0.48	5.00	2.00	0.00	2.00	2.00	0.00	2.00	0.00	2.00	2.00
59.85	1.00	0.00	2.00	0.00	2.00	0.00	5.00	2.00	0.00	2.00	2.00	0.00	2.00	0.00	2.00	2.00
59.85	28.00	0.04	2.00	0.00	2.00	0.04	5.00	2.00	0.22	2.00	2.00	0.00	2.00	0.00	2.00	2.00
59.85	14.00	0.00	2.00	0.22	2.00	0.22	5.00	2.00	0.00	2.00	2.00	0.00	2.00	0.00	2.00	2.00
59.85	43.00	0.00	2.00	0.00	2.00	0.00	5.00	2.00	0.00	2.00	2.00	0.00	2.00	0.00	2.00	2.00
55.57	6.00	0.62	2.00	0.42	2.00	1.04	5.00	2.00	0.00	2.00	2.00	0.00	2.00	0.00	2.00	2.00
55.57	4.00	0.26	2.00	0.21	2.00	0.47	5.00	2.00	0.05	2.00	2.00	0.00	2.00	0.00	2.00	2.00
55.57	5.00	0.70	2.00	0.19	2.00	0.89	5.00	2.00	0.00	2.00	2.00	0.00	2.00	0.00	2.00	2.00
55.57	19.00	0.00	2.00	0.00	2.00	0.00	5.00	2.00	0.02	2.00	2.00	0.00	2.00	0.00	2.00	2.00
55.57	8.00	0.00	2.00	0.00	2.00	0.00	5.00	2.00	0.00	2.00	2.00	0.00	2.00	0.00	2.00	2.00
55.57	12.00	0.79	2.00	0.46	2.00	1.25	5.00	2.00	0.28	2.00	2.00	0.00	2.00	0.00	2.00	2.00
55.57	12.00	0.38	2.00	0.09	2.00	0.47	5.00	2.00	0.00	2.00	2.00	0.00	2.00	0.00	2.00	2.00
55.57	8.00	0.00	2.00	0.00	2.00	0.00	5.00	2.00	0.00	2.00	2.00	0.00	2.00	0.00	2.00	2.00
55.57	29.00	0.60	2.00	0.46	2.00	1.06	5.00	2.00	0.00	2.00	2.00	0.00	2.00	0.00	2.00	2.00
55.57	15.00	0.69	2.00	0.81	2.00	1.50	5.00	2.00	0.00	2.00	2.00	0.00	2.00	0.00	2.00	2.00
55.57	13.00	0.54	2.00	0.67	2.00	1.21	5.00	2.00	0.00	2.00	2.00	0.00	2.00	0.00	2.00	2.00
55.57	22.00	0.00	2.00	0.00	2.00	0.00	5.00	2.00	0.00	2.00	2.00	0.00	2.00	0.00	2.00	2.00
55.57	6.00	0.84	2.00	0.00	2.00	0.84	5.00	2.00	0.00	2.00	2.00	0.00	2.00	0.00	2.00	2.00
55.57	6.00	0.00	2.00	0.00	2.00	0.00	5.00	2.00	0.00	2.00	2.00	0.00	2.00	0.00	2.00	2.00
55.57	6.00	0.11	2.00	0.00	2.00	0.11	5.00	2.00	0.00	2.00	2.00	0.00	2.00	0.00	2.00	2.00
55.57	16.00	0.49	2.00	0.00	2.00	0.49	5.00	2.00	0.00	2.00	2.00	0.00	2.00	0.00	2.00	2.00
55.57	6.00	0.41	2.00	0.00	2.00	0.41	5.00	2.00	0.00	2.00	2.00	0.00	2.00	0.00	2.00	2.00
55.57	25.00	0.56	2.00	0.00	2.00	0.56	5.00	2.00	0.00	2.00	2.00	0.00	2.00	0.00	2.00	2.00
55.57	6.00	0.87	2.00	0.00	2.00	0.87	5.00	2.00	0.10	2.00	2.00	0.00	2.00	0.00	2.00	2.00
55.57	25.00	0.50	2.00	0.00	2.00	0.50	5.00	2.00	0.00	2.00	2.00	0.00	2.00	0.00	2.00	2.00
55.57	6.00	0.00	2.00	0.00	2.00	0.00	5.00	2.00	0.02	2.00	2.00	0.00	2.00	0.00	2.00	2.00
55.57	6.00	0.38	2.00	0.49	2.00	0.87	5.00	2.00	0.00	2.00	2.00	0.00	2.00	0.00	2.00	2.00
55.57	6.00	0.00	2.00	0.03	2.00	0.03	5.00	2.00	0.00	2.00	2.00	0.00	2.00	0.00	2.00	2.00
55.57	37.00	0.17	2.00	0.00	2.00	0.17	5.00	2.00	0.00	2.00	2.00	0.00	2.00	0.00	2.00	2.00
55.57	4.00	0.74	2.00	0.00	2.00	0.74	5.00	2.00	0.15	2.00	2.00	0.00	2.00	0.00	2.00	2.00
55.57	4.00	0.23	2.00	0.00	2.00	0.23	5.00	2.00	2.00	2.00	0.00	2.00	0.00	2.00	2.00	2.00
55.57	4.00	0.49	2.00	0.00	2.00	0.49	5.00	2.00	0.00	2.00	2.00	0.00	2.00	0.00	2.00	2.00
55.57	4.00	0.73	2.00	0.00	2.00	0.73	5.00	2.00	0.00	2.00	2.00	0.00	2.00	0.00	2.00	2.00
55.57	4.00	0.28	2.00	0.25	2.00	0.53	5.00	2.00	0.00	2.00	2.00	0.00	2.00	0.00	2.00	2.00
55.57	14.00	0.21	2.00	0.00	2.00	0.21	5.00	2.00	0.00	2.00	2.00	0.00	2.00	0.00	2.00	2.00
55.57	36.00	0.80	2.00	0.00	2.00	0.80	5.00	2.00	0.00	2.00	2.00	0.00	2.00	0.00	2.00	2.00
55.57	5.00	0.00	2.00	0.00	2.00	0.00	5.00	2.00	0.00	2.00	2.00	0.00	2.00	0.00	2.00	2.00
55.57	43.00	0.83	2.00	0.00	2.00	0.83	5.00	2.00	0.00	2.00	2.00	0.00	2.00	0.00	2.00	2.00
55.57	5.00	0.71	2.00	0.00	2.00	0.71	5.00	2.00	0.00	2.00	2.00	0.00	2.00	0.00	2.00	2.00
55.57	5.00	0.15	2.00	0.00	2.00	0.15	5.00	2.00	0.00	2.00	2.00	0.00	2.00	0.00	2.00	2.00
55.57	5.00	0.00	2.00	0.00	2.00	0.00	5.00	2.00	0.01	2.00	2.00	0.00	2.00	0.00	2.00	2.00
55.57	43.00	0.00	2.00	0.00	2.00	0.00	5.00	2.00	0.00	2.00	2.00	0.00	2.00	0.00	2.00	2.00
55.57	5.00	0.00	2.00	0.00	2.00	0.00	5.00	2.00	0.00	2.00	2.00	0.00	2.00	0.00	2.00	2.00
55.57	5.00	0.09	2.00	0.00	2.00	0.09	5.00	2.00	0.00	2.00	2.00	0.00	2.00	0.00	2.00	2.00
55.57	5.00	0.51	2.00	0.03	2.00	0.54	5.00	2.00	0.00	2.00	2.00	0.00	2.00	0.00	2.00	2.00
55.57	5.00	0.49	2.00	0.00	2.00	0.49	5.00	2.00	0.02	2.00	2.00	0.00	2.00	0.00	2.00	2.00
55.57	19.00	0.00	2.00	0.00	2.00	0.00	5.00	2.00	0.00	2.00	2.00	0.00	2.00	0.00	2.00	2.00
55.57	19.00	0.24	2.00	0.00	2.00	0.24	5.00	2.00	0.00	2.00	2.00	0.00	2.00	0.00	2.00	2.00
55.57	19.00	0.42	2.00	0.00	2.00	0.42	5.00	2.00	0.00	2.00	2.00	0.00	2.00	0.00	2.00	2.00
55.57	22.00	0.07	2.00	0.00	2.00	0.07	5.00	2.00	0.00	2.00	2.00	0.00	2.00	0.00	2.00	2.00
55.57	9.00	0.49	2.00	0.40	2.00	0.89	5.00	2.00	0.00	2.00	2.00	0.00	2.00	0.00	2.00	2.00
55.57	9.00	0.88	2.00	0.54	2.00	1.42	5.00	2.00	0.11	2.00	2.00	0.00	2.00	0.00	2.00	2.00
55.57	9.00	0.00	2.00	0.00	2.00	0.00	5.00	2.00	0.00	2.00	2.00	0.00	2.00	0.00	2.00	2.00
55.57	9.00	0.00	2.00	0.00	2.00	0.00	5.00	2.00	0.00	2.00	2.00	0.00	2.00	0.00	2.00	2.00
55.57	9.00	0.21	2.00	0.00	2.00	0.21	5.00	2.00	0.00	2.00	2.00	0.00	2.00	0.00	2.00	2.00
55.57	9.00	0.92	2.00	0.00	2.00	0.92	5.00	2.00	0.00	2.00	2.00	0.00	2.00	0.00	2.00	2.00
55.57	9.00	0.17	2.00	0.00	2.00	0.17	5.00	2.00	0.00	2.00	2.00	0.00	2.00	0.00	2.00	2.00
55.57	9.00	0.26	2.00	0.00	2.00	0.26	5.00	2.00	0.00	2.00	2.00	0.00	2.00	0.00	2.00	2.00
55.57	9.00	0.78	2.00	0.00	2.00	0.78	5.00	2.00	0.00	2.00	2.00	0.00	2.00	0.00	2.00	2.00
55.57	11.00	0.98	2.00	0.00	2.00	0.98	5.00	2.00	0.00	2.00	2.00	0.00	2.00	0.00	2.00	2.00
55.57	11.00	0.27	2.00	0.00	2.00	0.27	5.00	2.00	0.00	2.00	2.00	0.00	2.00	0.00	2.00	2.00
55.57	11.00	0.41	2.00	0.11	2.00	0.52	5.00	2.00	0.00	2.00	2.00	0.00	2.00	0.00	2.00	2.00
55.57	11.00	0.74	2.00	0.00	2.00	0.74	5.00	2.00	0.71	2.00	2.00	0.00	2.00	0.00	2.00	2.00
55.57	12.00	0.61	2.00	0.00	2.00	0.61	5.00	2.00	0.00	2.00	2.00	0.00	2.00	0.00	2.00	2.00
55.57	12.00	0.62	2.00	0.47	2.00	1.09	5.00	2.00	0.58	2.00	2.00	0.00	2.00	0.00	2.00	2.00
55.57	12.00	0.00	2.00	0.00	2.00	0.00	5.00	2.00	3.57	2.00	2.00	0.00	2.00	0.00	2.00	2.00
55.57	12.00	0.00	2.00	0.00	2.00	0.00	5.00	2.00	0.00	2.00	2.00	0.00	2.00	0.00	2.00	2.00
55.57	12.00	0.00	2.00	0.00	2.00	0.00	5.00	2.00	0.00	2.00	2.00	0.00	2.00	0.00	2.00	2.00
55.57	12.00	0.00	2.00	0.00	2.00	0.00	5.00	2.00	0.00	2.00	2.00	0.00	2.00	0.00	2.00	2.00
55.57	12.00	0.70	2.00	0.00	2.00	0.70	5.00	2.00	0.00	2.00	2.00	0.00	2.00	0.00	2.00	2.00
55.57	8.00	0.32	2.00	0.17	2.00	0.49	5.00	2.00	0.00	2.00	2.00	0.00	2.00	0.00	2.00	2.00
55.57	8.00	0.33	2.00	0.00	2.00	0.33	5.00	2.00	0.00	2.00	2.00	0.00	2.00	0.00	2.00	2.00
55.57	8.00	0.00	2.00	0.00	2.00	0.00	5.00	2.00	0.00	2.00	2.00	0.00	2.00	0.00	2.00	2.00
55.57	8.00	0.60	2.00	0.00	2.00	0.60	5.00	2.00	0.00	2.00	2.00	0.00	2.00	0.00	2.00	2.00
55.57	27.00	0.76	2.00	0.00	2.00	0.76	5.00	2.00	0.00	2.00	2.00	0.00	2.00	0.00	2.00	2.00
55.57	29.00	0.00	2.00	0.00	2.00	0.00	5.00	2.00	0.00	2.00	2.00	0.00	2.00	0.00	2.00	2.00
55.57	29.00	0.49	2.00	0.28	2.00	0.77	5.00	2.00	0.07	2.00	2.00	0.00	2.00	0.00	2.00	2.00
55.57	29.00	0.00	2.00	0.81	2.00	0.81	5.00	2.00	0.00	2.00	2.00	0.00	2.00	0.00	2.00	2.00
55.57	29.00	0.41	2.00	0.00	2.00	0.41	5.00	2.00	0.00	2.00	2.00	0.00	2.00	0.00	2.00	2.00
55.57	27.00	0.00	2.00	0.00	2.00	0.00	5.00	2.00	0.00	2.00	2.00	0.00	2.00	0.00	2.00	2.00
55.57	29.00	0.82	2.00	0.00	2.00	0.82	5.00	2.00	0.00	2.00	2.00	0.00	2.00	0.00	2.00	2.00
55.57	29.00	0.32	2.00	0.00	2.00	0.32	5.00	2.00	0.00	2.00	2.00	0.00	2.00	0.00	2.00	2.00
55.57	27.00	0.00	2.00	0.00	2.00	0.00	5.00	2.00	0.00	2.00	2.00	0.00	2.00	0.00	2.00	2.00
55.57	28.00	0.00	2.00	0.00	2.00	0.00	5.00	2.00	0.00	2.00	2.00	0.00	2.00	0.00	2.00	2.00
55.57	28.00	0.00	2.00	0.00	2.00	0.00	5.00	2.00	0.13	2.00	2.00	0.00	2.00	0.00	2.00	2.00
55.57	17.00	0.00	2.00	0.00	2.00	0.00	5.00	2.00	0.00	2.00	2.00	0.00	2.00	0.00	2.00	2.00
55.57	9.00	0.71	2.00	0.25	2.00	0.96	5.00	2.00	0.00	2.00	2.00	0.00	2.00	0.00	2.00	2.00
55.57	32.00	0.30	2.00	0.00	2.00	0.30	5.00	2.00	0.00	2.00	2.00	0.00	2.00	0.00	2.00	2.00
55.57	16.00	0.47	2.00	0.46	2.00	0.93	5.00	2.00	0.42	2.00	2.00	0.00	2.00	0.00	2.00	2.00
55.57	16.00	0.00	2.00	0.00	2.00	0.00	5.00	2.00	0.02	2.00	2.00	0.00	2.00	0.00	2.00	2.00
55.57	22.00	0.83	2.00	0.00	2.00	0.83	5.00	2.00	0.14	2.00	2.00	0.00	2.00	0.00	2.00	2.00
55.57	16.00	0.74	2.00	0.00	2.00	0.74	5.00	2.00	2.40	2.00	2.00	0.00	2.00	0.00	2.00	2.00
55.57	16.00	0.20	2.00	0.00	2.00	0.20	5.00	2.00	0.00	2.00	2.00	0.00	2.00	0.00	2.00	2.00
55.57	15.00	0.40	2.00	0.00	2.00	0.40	5.00	2.00	0.00	2.00	2.00	0.00	2.00	0.00	2.00	2.00
55.57	15.00	0.00	2.00	0.88	2.00	0.88	5.00	2.00	0.07	2.00	2.00	0.00	2.00	0.00	2.00	2.00
55.57	15.00	0.00	2.00	0.00	2.00	0.00	5.00	2.00	0.00	2.00	2.00	0.00	2.00	0.00	2.00	2.00
55.57	15.00	0.00	2.00	0.00	2.00	0.00	5.00	2.00	0.00	2.00	2.00	0.00	2.00	0.00	2.00	2.00
55.57	13.00	0.10	2.00	0.00	2.00	0.10	5.00	2.00	0.00	2.00	2.00	0.00	2.00	0.00	2.00	2.00
55.57	13.00	0.25	2.00	0.00	2.00	0.25	5.00	2.00	0.00	2.00	2.00	0.00	2.00	0.00	2.00	2.00
55.57	13.00	0.31	2.00	0.00	2.00	0.31	5.00	2.00	0.00	2.00	2.00	0.00	2.00	0.00	2.00	2.00
55.57	13.00	0.00	2.00	0.00	2.00	0.00	5.00	2.00	0.00	2.00	2.00	0.00	2.00	0.00	2.00	2.00
55.57	13.00	0.84	2.00	0.00	2.00	0.84	5.00	2.00	0.00	2.00	2.00	0.00	2.00	0.00	2.00	2.00
55.57	13.00	0.51	2.00	0.37	2.00	0.88	5.00	2.00	0.00	2.00	2.00	0.00	2.00	0.00	2.00	2.00
55.57	21.00	0.09	2.00	0.00	2.00	0.09	5.00	2.00	0.00	2.00	2.00	0.00	2.00	0.00	2.00	2.00
55.57	18.00	0.39	2.00	0.91	2.00	1.30	5.00	2.00	0.00	2.00	2.00	0.00	2.00	0.00	2.00	2.00
55.57	25.00	0.00	2.00	0.00	2.00	0.00	5.00	2.00	0.00	2.00	2.00	0.00	2.00	0.00	2.00	2.00
55.57	22.00	0.49	2.00	0.55	2.00	1.04	5.00	2.00	0.00	2.00	2.00	0.00	2.00	0.00	2.00	2.00
55.57	14.00	0.84	2.00	0.65	2.00	1.49	5.00	2.00	0.00	2.00	2.00	0.00	2.00	0.00	2.00	2.00
55.57	12.00	0.00	2.00	0.00	2.00	0.00	5.00	2.00	0.00	2.00	2.00	0.00	2.00	0.00	2.00	2.00
55.57	14.00	0.59	2.00	0.00	2.00	0.59	5.00	2.00	0.00	2.00	2.00	0.00	2.00	0.00	2.00	2.00
55.57	36.00	0.02	2.00	0.00	2.00	0.02	5.00	2.00	0.00	2.00	2.00	0.00	2.00	0.00	2.00	2.00
55.57	8.00	0.80	2.00	0.57	2.00	1.37	5.00	2.00	0.00	2.00	2.00	0.00	2.00	0.00	2.00	2.00
55.57	18.00	0.36	2.00	0.54	2.00	0.90	5.00	2.00	0.21	2.00	2.00	0.00	2.00	0.00	2.00	2.00
55.57	9.00	0.44	2.00	0.53	2.00	0.97	5.00	2.00	0.00	2.00	2.00	0.00	2.00	0.00	2.00	2.00
55.57	16.00	0.51	2.00	0.50	2.00	1.01	5.00	2.00	0.09	2.00	2.00	0.00	2.00	0.00	2.00	2.00
55.57	18.00	0.75	2.00	0.45	2.00	1.20	5.00	2.00	0.00	2.00	2.00	0.00	2.00	0.00	2.00	2.00
55.57	9.00	0.49	2.00	0.40	2.00	0.89	5.00	2.00	0.00	2.00	2.00	0.00	2.00	0.00	2.00	2.00
55.57	16.00	0.47	2.00	0.37	2.00	0.84	5.00	2.00	0.00	2.00	2.00	0.00	2.00	0.00	2.00	2.00
55.57	14.00	0.24	2.00	0.04	2.00	0.28	5.00	2.00	0.00	2.00	2.00	0.00	2.00	0.00	2.00	2.00
55.57	18.00	0.20	2.00	0.00	2.00	0.20	5.00	2.00	0.00	2.00	2.00	0.00	2.00	0.00	2.00	2.00
55.57	15.00	0.00	2.00	0.00	2.00	0.00	5.00	2.00	0.32	2.00	2.00	0.00	2.00	0.00	2.00	2.00
3.89	23.00	4.18	6.00	2.50	2.00	6.68	5.00	2.00	3.38	2.00	2.00	0.00	2.00	0.00	2.00	2.40
3.89	6.00	0.00	2.00	10.80	6.00	10.80	6.00	6.00	11.75	6.00	2.00	0.00	2.00	0.00	2.00	4.40
3.89	7.00	1.10	4.00	7.41	4.00	8.51	5.00	2.00	44.95	6.00	2.00	0.00	2.00	0.00	2.00	3.20
3.89	8.00	8.50	6.00	12.03	6.00	20.53	5.50	4.00	7.79	4.00	2.00	0.00	2.00	0.00	2.00	4.20
3.89	8.00	8.40	6.00	11.05	6.00	19.45	5.50	4.00	7.34	4.00	2.00	0.00	2.00	0.00	2.00	4.20
3.89	8.00	3.98	6.00	0.99	2.00	4.97	5.00	2.00	1.93	2.00	2.00	0.00	2.00	0.00	2.00	2.40
3.89	8.00	5.43	6.00	10.77	6.00	16.20	5.00	2.00	4.42	2.00	2.00	0.00	2.00	0.00	2.00	3.60
3.89	8.00	15.38	6.00	40.14	6.00	55.52	5.00	2.00	0.96	2.00	2.00	1.00	4.00	1.00	4.00	4.00
3.89	8.00	5.47	6.00	7.63	4.00	13.10	5.00	2.00	10.43	6.00	2.00	0.00	2.00	1.00	4.00	3.60
3.89	8.00	1.09	4.00	0.35	2.00	1.44	5.00	2.00	0.00	2.00	2.00	0.00	2.00	0.00	2.00	2.20
3.89	13.00	1.95	4.00	9.01	4.00	10.96	5.00	2.00	9.00	4.00	2.00	0.00	2.00	0.00	2.00	3.00
3.89	37.00	8.54	6.00	31.63	6.00	40.17	5.00	2.00	41.28	6.00	2.00	0.00	2.00	1.00	4.00	4.20
3.89	37.00	4.18	6.00	4.83	2.00	9.01	5.50	4.00	14.03	6.00	2.00	0.00	2.00	0.00	2.00	3.20
3.89	37.00	1.81	4.00	1.03	2.00	2.84	5.00	2.00	0.00	2.00	2.00	0.00	2.00	0.00	2.00	2.20
3.89	37.00	4.86	6.00	46.78	6.00	51.64	5.50	4.00	63.18	6.00	2.00	0.00	2.00	0.00	2.00	4.40
3.89	24.00	6.26	6.00	14.10	6.00	20.36	5.00	2.00	34.24	6.00	2.00	0.00	2.00	1.00	4.00	4.20
3.89	3.00	0.02	2.00	5.94	4.00	5.96	5.00	2.00	0.01	2.00	2.00	0.00	2.00	0.00	2.00	2.60
3.89	3.00	5.31	6.00	22.79	6.00	28.10	5.00	2.00	205.19	6.00	2.00	0.00	2.00	1.00	4.00	4.20
3.89	4.00	5.78	6.00	57.92	6.00	63.70	5.00	2.00	11.16	6.00	2.00	0.00	2.00	0.00	2.00	4.00
3.89	4.00	7.42	6.00	2.24	2.00	9.66	5.00	2.00	1.25	2.00	2.00	0.00	2.00	0.00	2.00	2.40
3.89	14.00	6.85	6.00	31.76	6.00	38.61	5.00	2.00	1.46	2.00	2.00	0.00	2.00	0.00	2.00	3.60
3.89	37.00	0.00	2.00	0.75	2.00	0.75	5.00	2.00	6.78	4.00	2.00	0.00	2.00	0.00	2.00	2.20
3.89	37.00	2.40	6.00	16.63	6.00	19.03	5.00	2.00	1.16	2.00	2.00	0.00	2.00	0.00	2.00	3.60
3.89	5.00	0.00	2.00	0.05	2.00	0.05	5.00	2.00	152.41	6.00	2.00	0.00	2.00	0.00	2.00	2.40
3.89	20.00	9.01	6.00	19.82	6.00	28.83	5.00	2.00	9.67	4.00	2.00	0.00	2.00	0.00	2.00	3.80
3.89	19.00	11.95	6.00	30.90	6.00	42.85	5.00	2.00	32.68	6.00	2.00	0.00	2.00	0.00	2.00	4.00
3.89	19.00	7.97	6.00	17.18	6.00	25.15	5.00	2.00	935.03	6.00	2.00	0.00	2.00	0.00	2.00	4.00
3.89	19.00	0.00	2.00	3.71	2.00	3.71	5.00	2.00	29.63	6.00	2.00	0.00	2.00	0.00	2.00	2.40
3.89	19.00	1.32	4.00	0.00	2.00	1.32	5.00	2.00	0.06	2.00	2.00	0.00	2.00	0.00	2.00	2.20
3.89	21.00	0.00	2.00	15.38	6.00	15.38	5.00	2.00	126.13	6.00	2.00	0.00	2.00	0.00	2.00	3.60
3.89	21.00	0.00	2.00	20.71	6.00	20.71	5.00	2.00	20.79	6.00	2.00	0.00	2.00	2.00	6.00	4.00
3.89	22.00	2.95	6.00	6.56	4.00	9.51	5.00	2.00	156.92	6.00	2.00	0.00	2.00	0.00	2.00	3.40
3.89	22.00	1.97	4.00	2.10	2.00	4.07	5.00	2.00	12.29	6.00	2.00	2.00	6.00	0.00	2.00	3.00
3.89	22.00	0.00	2.00	18.05	6.00	18.05	5.00	2.00	2.29	2.00	2.00	0.00	2.00	0.00	2.00	3.20
3.89	22.00	0.00	2.00	0.93	2.00	0.93	5.00	2.00	7.78	4.00	2.00	0.00	2.00	0.00	2.00	2.20
3.89	9.00	6.32	6.00	9.01	4.00	15.33	5.00	2.00	8.31	4.00	2.00	0.00	2.00	0.00	2.00	3.20
3.89	11.00	0.00	2.00	6.80	4.00	6.80	5.00	2.00	47.90	6.00	2.00	0.00	2.00	0.00	2.00	3.00
3.89	11.00	14.04	6.00	10.83	6.00	24.87	5.00	2.00	8.91	4.00	2.00	0.00	2.00	0.00	2.00	3.80
3.89	11.00	6.67	6.00	18.02	6.00	24.69	5.50	4.00	4.95	2.00	2.00	0.00	2.00	2.00	6.00	4.40
3.89	11.00	1.26	4.00	0.05	2.00	1.31	5.00	2.00	0.00	2.00	2.00	0.00	2.00	0.00	2.00	2.20
3.89	12.00	0.00	2.00	0.79	2.00	0.79	5.00	2.00	15.82	6.00	2.00	0.00	2.00	0.00	2.00	2.40
3.89	12.00	4.76	6.00	13.03	6.00	17.79	5.00	2.00	0.58	2.00	2.00	0.00	2.00	1.00	4.00	3.80
3.89	12.00	8.81	6.00	9.02	4.00	17.83	5.00	2.00	215.31	6.00	2.00	0.00	2.00	1.00	4.00	3.60
3.89	12.00	13.92	6.00	2.20	2.00	16.12	5.00	2.00	0.05	2.00	2.00	0.00	2.00	0.00	2.00	2.40
3.89	12.00	1.07	4.00	0.00	2.00	1.07	5.00	2.00	0.00	2.00	2.00	0.00	2.00	0.00	2.00	2.20
3.89	8.00	0.00	2.00	3.98	2.00	3.98	6.00	6.00	53.34	6.00	2.00	0.00	2.00	0.00	2.00	3.20
3.89	8.00	10.00	6.00	74.26	6.00	84.26	5.50	4.00	11.16	6.00	2.00	0.00	2.00	3.00	6.00	4.80
3.89	29.00	4.24	6.00	8.06	4.00	12.30	5.00	2.00	10.69	6.00	2.00	0.00	2.00	0.00	2.00	3.40
3.89	29.00	12.27	6.00	72.46	6.00	84.73	5.00	2.00	5.69	4.00	2.00	0.00	2.00	0.00	2.00	3.80
3.89	30.00	12.70	6.00	1.28	2.00	13.98	5.00	2.00	11.69	6.00	2.00	0.00	2.00	0.00	2.00	2.80
3.89	38.00	0.00	2.00	63.13	6.00	63.13	5.00	2.00	14.60	6.00	2.00	0.00	2.00	1.00	4.00	3.80
3.89	31.00	1.99	4.00	10.24	6.00	12.23	5.00	2.00	20.78	6.00	2.00	0.00	2.00	0.00	2.00	3.80
3.89	2.00	0.05	2.00	0.21	2.00	0.26	5.50	4.00	102.22	6.00	2.00	0.00	2.00	0.00	2.00	2.80
3.89	2.00	0.00	2.00	7.37	4.00	7.37	5.00	2.00	0.74	2.00	2.00	0.00	2.00	0.00	2.00	2.60
3.89	2.00	0.00	2.00	3.72	2.00	3.72	5.00	2.00	0.00	2.00	2.00	0.00	2.00	9.00	6.00	2.40
3.89	2.00	71.48	6.00	25.63	6.00	97.11	5.00	2.00	873.37	6.00	2.00	0.00	2.00	0.00	2.00	4.00
3.89	9.00	8.46	6.00	72.76	6.00	81.22	5.00	2.00	1.40	2.00	2.00	1.00	4.00	2.00	6.00	4.20
3.89	32.00	0.01	2.00	1.29	2.00	1.30	5.50	4.00	36.52	6.00	4.00	0.00	2.00	0.00	2.00	3.00
3.89	32.00	6.85	6.00	65.93	6.00	72.78	5.50	4.00	6.02	4.00	4.00	0.00	2.00	0.00	2.00	4.40
3.89	32.00	5.37	6.00	8.62	4.00	13.99	5.00	2.00	17.16	6.00	4.00	0.00	2.00	0.00	2.00	3.60
3.89	32.00	4.93	6.00	6.54	4.00	11.47	5.50	4.00	12.91	6.00	4.00	0.00	2.00	0.00	2.00	4.00
3.89	32.00	1.22	4.00	0.06	2.00	1.28	5.00	2.00	0.00	2.00	4.00	0.00	2.00	0.00	2.00	2.40
3.89	32.00	0.00	2.00	0.85	2.00	0.85	5.00	2.00	0.00	2.00	4.00	0.00	2.00	0.00	2.00	2.20
3.89	16.00	15.72	6.00	57.94	6.00	73.66	6.00	6.00	10.79	6.00	6.00	0.00	2.00	0.00	2.00	5.20
3.89	16.00	4.95	6.00	42.61	6.00	47.56	5.00	2.00	3.46	2.00	6.00	0.00	2.00	1.00	4.00	4.20
3.89	16.00	0.00	2.00	0.08	2.00	0.08	5.00	2.00	0.06	2.00	6.00	0.00	2.00	0.00	2.00	2.40
3.89	16.00	1.19	4.00	12.88	6.00	14.07	5.00	2.00	2.33	2.00	6.00	0.00	2.00	0.00	2.00	3.80
3.89	16.00	0.00	2.00	2.72	2.00	2.72	5.00	2.00	5.58	4.00	6.00	0.00	2.00	0.00	2.00	2.60
3.89	16.00	0.00	2.00	1.66	2.00	1.66	5.00	2.00	0.76	2.00	6.00	0.00	2.00	0.00	2.00	2.40
3.89	16.00	6.47	6.00	12.18	6.00	18.65	5.00	2.00	25.27	6.00	6.00	0.00	2.00	0.00	2.00	4.40
3.89	16.00	1.33	4.00	0.00	2.00	1.33	5.00	2.00	0.20	2.00	6.00	0.00	2.00	0.00	2.00	2.60
3.89	16.00	0.00	2.00	1.10	2.00	1.10	5.00	2.00	0.00	2.00	6.00	0.00	2.00	0.00	2.00	2.40
3.89	33.00	2.57	6.00	4.49	2.00	7.06	5.00	2.00	7.56	4.00	2.00	0.00	2.00	1.00	4.00	2.80
3.89	15.00	0.77	2.00	18.31	6.00	19.08	5.00	2.00	67.03	6.00	2.00	0.00	2.00	0.00	2.00	3.60
3.89	15.00	5.23	6.00	5.89	4.00	11.12	5.00	2.00	19.40	6.00	2.00	0.00	2.00	0.00	2.00	3.40
3.89	15.00	6.59	6.00	23.66	6.00	30.25	5.00	2.00	34.83	6.00	2.00	0.00	2.00	1.00	4.00	4.20
3.89	15.00	7.18	6.00	14.63	6.00	21.81	5.00	2.00	98.75	6.00	2.00	0.00	2.00	0.00	2.00	4.00
3.89	15.00	1.00	4.00	0.00	2.00	1.00	5.00	2.00	0.36	2.00	2.00	0.00	2.00	0.00	2.00	2.20
3.89	13.00	2.63	6.00	2.55	2.00	5.18	5.00	2.00	0.00	2.00	2.00	0.00	2.00	0.00	2.00	2.40
3.89	36.00	10.96	6.00	41.47	6.00	52.43	5.00	2.00	35.21	6.00	2.00	0.00	2.00	1.00	4.00	4.20
3.41	34.00	4.25	6.00	45.51	6.00	49.76	5.50	4.00	8.20	4.00	2.00	0.00	2.00	0.00	2.00	4.20
3.41	18.00	1.98	4.00	51.42	6.00	53.40	5.50	4.00	20.33	6.00	2.00	0.00	2.00	1.00	4.00	4.40
3.41	25.00	1.44	4.00	29.25	6.00	30.69	5.00	2.00	35.13	6.00	2.00	0.00	2.00	0.00	2.00	3.80
3.41	39.00	1.52	4.00	37.33	6.00	38.85	5.50	4.00	63.70	6.00	2.00	0.00	2.00	0.00	2.00	4.20
3.41	39.00	3.63	6.00	10.85	4.00	14.48	5.00	2.00	0.28	2.00	2.00	0.00	2.00	0.00	2.00	3.00
3.41	2.00	1.35	4.00	66.35	6.00	67.70	5.50	4.00	27.13	6.00	2.00	0.00	2.00	3.00	6.00	4.60
3.41	39.00	9.97	6.00	88.73	6.00	98.70	5.00	2.00	10.27	6.00	2.00	0.00	2.00	0.00	2.00	4.00
3.41	27.00	1.41	4.00	36.16	6.00	37.57	5.00	2.00	13.05	6.00	2.00	2.00	6.00	0.00	2.00	4.20
3.41	8.00	1.98	4.00	67.91	6.00	69.89	5.50	4.00	18.79	6.00	2.00	0.00	2.00	1.00	4.00	4.40
3.41	11.00	10.08	6.00	22.31	6.00	32.39	5.50	4.00	16.82	6.00	2.00	0.00	2.00	0.00	2.00	4.40
3.41	11.00	1.44	4.00	9.65	4.00	11.09	6.50	6.00	10.03	6.00	2.00	0.00	2.00	0.00	2.00	4.00
3.41	12.00	25.40	6.00	51.74	6.00	77.14	5.00	2.00	12.67	6.00	6.00	0.00	2.00	2.00	6.00	4.80
3.41	12.00	3.21	6.00	72.07	6.00	75.28	5.00	2.00	13.79	6.00	6.00	0.00	2.00	1.00	4.00	4.60
3.41	9.00	12.28	6.00	20.62	6.00	32.90	5.00	2.00	10.16	6.00	2.00	0.00	2.00	1.00	4.00	4.20
3.41	9.00	6.93	6.00	70.26	6.00	77.19	5.00	2.00	9.73	4.00	2.00	0.00	2.00	0.00	2.00	3.80
3.41	16.00	3.34	6.00	37.59	6.00	40.93	5.00	2.00	26.95	6.00	2.00	0.00	2.00	0.00	2.00	4.00
3.41	13.00	15.66	6.00	74.53	6.00	90.19	5.00	2.00	29.07	6.00	2.00	0.00	2.00	0.00	2.00	4.00
3.41	13.00	2.92	6.00	5.24	4.00	8.16	5.00	2.00	9.76	4.00	2.00	0.00	2.00	0.00	2.00	3.20
3.41	37.00	0.83	2.00	28.06	6.00	28.89	5.00	2.00	13.31	6.00	2.00	0.00	2.00	0.00	2.00	3.60
3.41	13.00	1.97	4.00	30.25	6.00	32.22	5.00	2.00	0.68	2.00	2.00	0.00	2.00	0.00	2.00	3.40
3.41	5.00	10.00	6.00	47.90	6.00	57.90	5.00	2.00	7.70	4.00	2.00	0.00	2.00	0.00	2.00	3.80
3.41	35.00	13.06	6.00	45.42	6.00	58.48	5.00	2.00	10.40	6.00	2.00	0.00	2.00	0.00	2.00	4.00
3.41	38.00	1.35	4.00	33.25	6.00	34.60	5.50	4.00	20.62	6.00	2.00	0.00	2.00	0.00	2.00	4.20
3.41	4.00	4.13	6.00	16.74	6.00	20.87	5.00	2.00	44.02	6.00	2.00	0.00	2.00	0.00	2.00	4.00
3.41	31.00	12.62	6.00	80.06	6.00	92.68	5.50	4.00	43.53	6.00	4.00	0.00	2.00	0.00	2.00	4.60
3.41	31.00	16.36	6.00	41.10	6.00	57.46	5.00	2.00	12.03	6.00	4.00	0.00	2.00	0.00	2.00	4.20
3.41	16.00	12.68	6.00	41.00	6.00	53.68	5.50	4.00	11.88	6.00	2.00	0.00	2.00	0.00	2.00	4.40
3.41	16.00	11.73	6.00	85.87	6.00	97.60	5.00	2.00	6.96	4.00	2.00	0.00	2.00	1.00	4.00	4.00
3.41	22.00	5.15	6.00	44.67	6.00	49.82	5.50	4.00	21.07	6.00	2.00	0.00	2.00	0.00	2.00	4.40
3.41	7.00	6.61	6.00	55.62	6.00	62.23	5.00	2.00	57.16	6.00	2.00	1.00	4.00	0.00	2.00	4.20
3.41	8.00	8.03	6.00	94.43	6.00	102.46	5.50	4.00	10.65	6.00	2.00	0.00	2.00	2.00	6.00	4.80
3.41	8.00	1.21	4.00	34.03	6.00	35.24	5.00	2.00	5.36	4.00	2.00	0.00	2.00	0.00	2.00	3.60
3.41	19.00	1.64	4.00	46.21	6.00	47.85	5.00	2.00	2.45	2.00	2.00	0.00	2.00	0.00	2.00	3.40
3.41	19.00	1.21	4.00	43.84	6.00	45.05	5.50	4.00	31.61	6.00	2.00	0.00	2.00	0.00	2.00	4.20
3.41	29.00	1.10	4.00	87.71	6.00	88.81	5.50	4.00	34.32	6.00	2.00	0.00	2.00	0.00	2.00	4.20
3.41	29.00	4.17	6.00	24.37	6.00	28.54	5.00	2.00	4.24	2.00	2.00	0.00	2.00	0.00	2.00	3.60
3.41	20.00	1.08	4.00	32.71	6.00	33.79	5.00	2.00	8.38	4.00	2.00	0.00	2.00	0.00	2.00	3.60
3.41	29.00	12.29	6.00	25.74	6.00	38.03	5.00	2.00	22.10	6.00	2.00	1.00	4.00	0.00	2.00	4.20
3.41	32.00	12.54	6.00	31.62	6.00	44.16	5.00	2.00	54.07	6.00	2.00	0.00	2.00	0.00	2.00	4.00
3.41	9.00	17.26	6.00	44.22	6.00	61.48	5.00	2.00	27.68	6.00	2.00	0.00	2.00	1.00	4.00	4.20
3.41	30.00	1.15	4.00	20.10	6.00	21.25	6.00	6.00	21.45	6.00	2.00	0.00	2.00	0.00	2.00	4.60
3.41	15.00	20.04	6.00	48.90	6.00	68.94	5.00	2.00	11.09	6.00	2.00	0.00	2.00	0.00	2.00	4.00
3.41	15.00	12.17	6.00	47.00	6.00	59.17	6.00	6.00	10.14	6.00	2.00	0.00	2.00	0.00	2.00	4.80
3.41	40.00	10.37	6.00	105.56	6.00	115.93	9.00	6.00	52.13	6.00	2.00	0.00	2.00	0.00	2.00	4.80
3.41	41.00	9.67	6.00	62.25	6.00	71.92	5.50	4.00	17.02	6.00	2.00	0.00	2.00	0.00	2.00	4.40
3.41	42.00	3.77	6.00	40.86	6.00	44.63	5.00	2.00	18.00	6.00	2.00	0.00	2.00	0.00	2.00	4.00
3.41	22.00	4.73	6.00	60.22	6.00	64.95	5.00	2.00	69.76	6.00	2.00	0.00	2.00	0.00	2.00	4.00
3.41	11.00	6.31	6.00	19.42	6.00	25.73	5.50	4.00	13.88	6.00	2.00	0.00	2.00	0.00	2.00	4.40
3.41	13.00	5.61	6.00	1.56	2.00	7.17	5.00	2.00	4.03	2.00	2.00	0.00	2.00	0.00	2.00	2.40
3.41	37.00	5.22	6.00	20.94	6.00	26.16	5.00	2.00	2.44	2.00	2.00	0.00	2.00	0.00	2.00	3.60
3.41	19.00	0.31	2.00	58.12	6.00	58.43	5.00	2.00	78.98	6.00	2.00	1.00	4.00	0.00	2.00	3.80
3.41	15.00	2.86	6.00	17.09	6.00	19.95	5.50	4.00	6.88	4.00	2.00	0.00	2.00	0.00	2.00	4.20
3.41	14.00	16.53	6.00	72.99	6.00	89.52	5.00	2.00	5.49	4.00	2.00	0.00	2.00	1.00	4.00	4.00
3.41	22.00	2.70	6.00	45.16	6.00	47.86	5.00	2.00	37.79	6.00	2.00	0.00	2.00	0.00	2.00	4.00
3.41	8.00	3.08	6.00	60.78	6.00	63.86	5.00	2.00	0.36	2.00	2.00	0.00	2.00	0.00	2.00	3.60
3.41	32.00	2.00	6.00	49.19	6.00	51.19	5.00	2.00	60.88	6.00	2.00	0.00	2.00	1.00	4.00	4.20
3.41	2.00	1.18	4.00	0.00	2.00	1.18	5.50	4.00	183.20	6.00	2.00	1.00	4.00	0.00	2.00	3.20
3.41	39.00	1.07	4.00	0.00	2.00	1.07	5.00	2.00	10.02	6.00	2.00	0.00	2.00	0.00	2.00	2.60
3.41	12.00	1.07	4.00	0.00	2.00	1.07	5.00	2.00	0.00	2.00	6.00	0.00	2.00	0.00	2.00	2.60
3.41	13.00	1.01	4.00	0.00	2.00	1.01	5.00	2.00	0.00	2.00	2.00	0.00	2.00	0.00	2.00	2.20
3.41	4.00	4.01	6.00	0.00	2.00	4.01	5.00	2.00	0.00	2.00	2.00	0.00	2.00	0.00	2.00	2.40
3.41	16.00	1.05	4.00	0.00	2.00	1.05	5.00	2.00	0.00	2.00	2.00	0.00	2.00	0.00	2.00	2.20
3.41	15.00	1.01	4.00	0.00	2.00	1.01	5.00	2.00	0.28	2.00	2.00	0.00	2.00	0.00	2.00	2.20
3.41	8.00	1.12	4.00	0.00	2.00	1.12	5.00	2.00	0.00	2.00	2.00	0.00	2.00	0.00	2.00	2.20
3.41	11.00	1.21	4.00	0.00	2.00	1.21	5.00	2.00	0.00	2.00	2.00	0.00	2.00	0.00	2.00	2.20
3.41	18.00	0.00	2.00	0.00	2.00	0.00	5.00	2.00	0.00	2.00	4.00	0.00	2.00	0.00	2.00	2.20
2.72	18.00	5.11	6.00	53.76	6.00	58.87	6.00	6.00	48.56	6.00	2.00	0.00	2.00	2.00	6.00	5.20
2.72	39.00	2.46	6.00	6.72	4.00	9.18	5.00	2.00	0.00	2.00	2.00	0.00	2.00	0.00	2.00	3.00
2.72	39.00	4.05	6.00	21.66	6.00	25.71	5.50	4.00	18.45	6.00	2.00	0.00	2.00	0.00	2.00	4.40
2.72	39.00	2.81	6.00	4.60	2.00	7.41	5.00	2.00	8.44	4.00	2.00	0.00	2.00	0.00	2.00	2.60
2.72	25.00	4.43	6.00	61.47	6.00	65.90	5.50	4.00	39.65	6.00	2.00	0.00	2.00	0.00	2.00	4.40
2.72	39.00	3.48	6.00	17.85	6.00	21.33	5.00	2.00	9.53	4.00	2.00	0.00	2.00	0.00	2.00	3.80
2.72	8.00	3.62	6.00	44.28	6.00	47.90	5.00	2.00	44.67	6.00	2.00	0.00	2.00	0.00	2.00	4.00
2.72	8.00	4.34	6.00	24.13	6.00	28.47	5.00	2.00	3.42	2.00	2.00	0.00	2.00	0.00	2.00	3.60
2.72	12.00	3.62	6.00	8.37	4.00	11.99	5.00	2.00	0.00	2.00	2.00	0.00	2.00	0.00	2.00	3.00
2.72	11.00	3.11	6.00	113.97	6.00	117.08	5.50	4.00	26.64	6.00	2.00	0.00	2.00	0.00	2.00	4.40
2.72	9.00	1.65	4.00	20.86	6.00	22.51	5.00	2.00	16.91	6.00	2.00	0.00	2.00	0.00	2.00	3.80
2.72	12.00	3.43	6.00	1.53	2.00	4.96	5.00	2.00	0.00	2.00	2.00	0.00	2.00	0.00	2.00	2.40
2.72	9.00	3.84	6.00	98.67	6.00	102.51	5.00	2.00	12.90	6.00	2.00	0.00	2.00	0.00	2.00	4.00
2.72	12.00	7.42	6.00	115.87	6.00	123.29	6.00	6.00	6.79	4.00	2.00	0.00	2.00	1.00	4.00	4.80
2.72	12.00	7.07	6.00	35.48	6.00	42.55	5.00	2.00	8.76	4.00	2.00	0.00	2.00	0.00	2.00	3.80
2.72	2.00	3.26	6.00	5.55	4.00	8.81	5.00	2.00	0.21	2.00	6.00	0.00	2.00	0.00	2.00	3.40
2.72	13.00	3.84	6.00	144.39	6.00	148.23	5.00	2.00	19.68	6.00	2.00	1.00	4.00	1.00	4.00	4.40
2.72	13.00	5.50	6.00	93.26	6.00	98.76	5.00	2.00	14.27	6.00	2.00	0.00	2.00	0.00	2.00	4.00
2.72	5.00	1.90	4.00	35.04	6.00	36.94	6.50	6.00	16.19	6.00	2.00	0.00	2.00	0.00	2.00	4.60
2.72	5.00	3.50	6.00	16.09	6.00	19.59	5.00	2.00	5.03	4.00	2.00	0.00	2.00	0.00	2.00	3.80
2.72	5.00	1.46	4.00	0.75	2.00	2.21	5.00	2.00	0.11	2.00	2.00	0.00	2.00	0.00	2.00	2.20
2.72	38.00	4.60	6.00	54.99	6.00	59.59	5.00	2.00	14.10	6.00	2.00	0.00	2.00	0.00	2.00	4.00
2.72	5.00	7.43	6.00	79.50	6.00	86.93	5.00	2.00	102.39	6.00	2.00	0.00	2.00	0.00	2.00	4.00
2.72	11.00	3.51	6.00	52.89	6.00	56.40	5.00	2.00	4.26	2.00	2.00	0.00	2.00	0.00	2.00	3.60
2.72	4.00	5.65	6.00	67.16	6.00	72.81	6.00	6.00	27.23	6.00	2.00	0.00	2.00	0.00	2.00	4.80
2.72	4.00	1.33	4.00	0.35	2.00	1.68	5.00	2.00	0.00	2.00	2.00	0.00	2.00	0.00	2.00	2.20
2.72	31.00	5.45	6.00	71.09	6.00	76.54	5.50	4.00	59.18	6.00	2.00	0.00	2.00	0.00	2.00	4.40
2.72	4.00	1.73	4.00	5.64	4.00	7.37	5.00	2.00	13.35	6.00	2.00	0.00	2.00	0.00	2.00	3.20
2.72	16.00	6.02	6.00	135.69	6.00	141.71	6.00	6.00	89.64	6.00	4.00	0.00	2.00	0.00	2.00	5.00
2.72	22.00	3.22	6.00	55.64	6.00	58.86	5.00	2.00	80.80	6.00	2.00	1.00	4.00	0.00	2.00	4.20
2.72	16.00	2.41	6.00	5.28	4.00	7.69	5.00	2.00	8.95	4.00	4.00	0.00	2.00	0.00	2.00	3.40
2.72	16.00	2.84	6.00	64.91	6.00	67.75	5.50	4.00	124.59	6.00	4.00	0.00	2.00	0.00	2.00	4.60
2.72	16.00	1.75	4.00	0.57	2.00	2.32	5.00	2.00	0.00	2.00	4.00	0.00	2.00	0.00	2.00	2.40
2.72	16.00	2.18	6.00	30.81	6.00	32.99	5.00	2.00	5.80	4.00	4.00	0.00	2.00	0.00	2.00	4.00
2.72	16.00	3.26	6.00	2.81	2.00	6.07	6.00	6.00	21.60	6.00	4.00	0.00	2.00	0.00	2.00	3.80
2.72	40.00	4.43	6.00	51.32	6.00	55.75	5.50	4.00	145.97	6.00	2.00	0.00	2.00	0.00	2.00	4.40
2.72	8.00	5.61	6.00	99.33	6.00	104.94	6.50	6.00	76.47	6.00	2.00	0.00	2.00	0.00	2.00	4.80
2.72	19.00	3.90	6.00	27.92	6.00	31.82	5.00	2.00	47.60	6.00	2.00	0.00	2.00	0.00	2.00	4.00
2.72	19.00	2.19	6.00	0.68	2.00	2.87	5.00	2.00	28.40	6.00	2.00	0.00	2.00	0.00	2.00	2.80
2.72	19.00	1.56	4.00	14.64	4.00	16.20	5.00	2.00	25.97	6.00	2.00	0.00	2.00	0.00	2.00	3.20
2.72	14.00	4.53	6.00	87.93	6.00	92.46	5.00	2.00	85.81	6.00	2.00	0.00	2.00	0.00	2.00	4.00
2.72	20.00	4.97	6.00	42.19	6.00	47.16	5.50	4.00	45.37	6.00	2.00	0.00	2.00	0.00	2.00	4.40
2.72	19.00	2.13	6.00	0.59	2.00	2.72	5.00	2.00	0.76	2.00	2.00	0.00	2.00	0.00	2.00	2.40
2.72	19.00	3.66	6.00	15.47	6.00	19.13	5.00	2.00	1.43	2.00	2.00	0.00	2.00	0.00	2.00	3.60
2.72	19.00	1.64	4.00	0.19	2.00	1.83	5.00	2.00	1.59	2.00	2.00	0.00	2.00	0.00	2.00	2.20
2.72	29.00	4.90	6.00	98.71	6.00	103.61	5.50	4.00	82.99	6.00	2.00	0.00	2.00	1.00	4.00	4.60
2.72	32.00	5.68	6.00	67.38	6.00	73.06	5.00	2.00	86.70	6.00	2.00	0.00	2.00	1.00	4.00	4.20
2.72	9.00	3.99	6.00	92.05	6.00	96.04	5.00	2.00	15.14	6.00	2.00	0.00	2.00	1.00	4.00	4.20
2.72	30.00	3.47	6.00	47.07	6.00	50.54	5.00	2.00	31.38	6.00	2.00	0.00	2.00	0.00	2.00	4.00
2.72	15.00	2.68	6.00	38.32	6.00	41.00	5.00	2.00	7.17	4.00	2.00	0.00	2.00	0.00	2.00	3.80
2.72	15.00	2.13	6.00	42.64	6.00	44.77	5.00	2.00	18.24	6.00	2.00	0.00	2.00	0.00	2.00	4.00
2.72	2.00	4.28	6.00	1264.63	6.00	1268.91	5.50	4.00	58.86	6.00	6.00	0.00	2.00	2.00	6.00	5.20
2.72	1.00	4.36	6.00	33.91	6.00	38.27	5.50	4.00	6.06	4.00	6.00	1.00	4.00	0.00	2.00	4.80
2.72	2.00	2.23	6.00	4.54	2.00	6.77	5.00	2.00	22.80	6.00	6.00	0.00	2.00	0.00	2.00	3.20
2.72	12.00	2.00	6.00	0.32	2.00	2.32	5.00	2.00	5.37	4.00	2.00	0.00	2.00	0.00	2.00	2.60
2.72	7.00	3.04	6.00	67.37	6.00	70.41	6.50	6.00	77.47	6.00	2.00	0.00	2.00	0.00	2.00	4.80
2.72	22.00	1.19	4.00	122.07	6.00	123.26	5.00	2.00	15.20	6.00	2.00	0.00	2.00	0.00	2.00	3.80
2.72	1.00	1.35	4.00	0.00	2.00	1.35	6.00	6.00	680.14	6.00	2.00	0.00	2.00	0.00	2.00	3.40
2.72	1.00	1.14	4.00	0.00	2.00	1.14	5.00	2.00	0.71	2.00	2.00	0.00	2.00	0.00	2.00	2.20
2.72	6.00	1.51	4.00	0.00	2.00	1.51	5.00	2.00	0.00	2.00	2.00	0.00	2.00	0.00	2.00	2.20
2.72	8.00	1.13	4.00	0.00	2.00	1.13	5.00	2.00	0.00	2.00	2.00	0.00	2.00	0.00	2.00	2.20
2.72	5.00	1.50	4.00	0.00	2.00	1.50	5.00	2.00	1.44	2.00	2.00	0.00	2.00	0.00	2.00	2.20
2.72	12.00	1.60	4.00	0.00	2.00	1.60	5.00	2.00	0.00	2.00	2.00	0.00	2.00	0.00	2.00	2.20
2.72	16.00	1.34	4.00	0.00	2.00	1.34	5.00	2.00	0.00	2.00	4.00	0.00	2.00	0.00	2.00	2.40
2.72	19.00	1.60	4.00	0.00	2.00	1.60	5.00	2.00	0.06	2.00	2.00	0.00	2.00	0.00	2.00	2.20
2.72	11.00	1.13	4.00	0.00	2.00	1.13	5.00	2.00	0.02	2.00	2.00	0.00	2.00	0.00	2.00	2.20
2.72	12.00	1.05	4.00	0.00	2.00	1.05	5.00	2.00	0.00	2.00	2.00	0.00	2.00	0.00	2.00	2.20
2.72	22.00	0.00	2.00	0.00	2.00	0.00	5.00	2.00	30.85	6.00	2.00	0.00	2.00	0.00	2.00	2.40
2.72	16.00	0.00	2.00	0.00	2.00	0.00	5.00	2.00	0.00	2.00	4.00	0.00	2.00	0.00	2.00	2.20
2.72	32.00	0.84	2.00	0.00	2.00	0.84	5.00	2.00	8.21	4.00	2.00	0.00	2.00	0.00	2.00	2.20
2.37	18.00	3.43	6.00	1.00	4.00	4.43	5.50	4.00	49.31	6.00	2.00	1.00	4.00	1.00	4.00	4.20
2.37	11.00	1.63	4.00	5.86	6.00	7.49	5.00	2.00	3.69	2.00	2.00	0.00	2.00	0.00	2.00	3.40
2.37	1.00	3.75	6.00	1.25	4.00	5.00	6.00	6.00	11.25	6.00	6.00	0.00	2.00	0.00	2.00	4.60
2.37	8.00	2.29	6.00	2.64	6.00	4.93	5.00	2.00	3.08	2.00	2.00	0.00	2.00	0.00	2.00	3.60
2.37	6.00	2.51	6.00	8.59	6.00	11.10	5.50	4.00	16.03	6.00	2.00	0.00	2.00	5.00	6.00	4.80
2.37	16.00	2.21	6.00	5.21	6.00	7.42	5.00	2.00	3.43	2.00	2.00	0.00	2.00	0.00	2.00	3.60
2.37	12.00	2.22	6.00	6.23	6.00	8.45	5.00	2.00	0.89	2.00	2.00	0.00	2.00	0.00	2.00	3.60
2.37	9.00	1.67	4.00	0.39	2.00	2.06	5.00	2.00	1.43	2.00	2.00	0.00	2.00	0.00	2.00	2.20
2.37	13.00	2.59	6.00	0.66	2.00	3.25	5.00	2.00	1.28	2.00	2.00	0.00	2.00	0.00	2.00	2.40
2.37	22.00	2.39	6.00	7.72	6.00	10.11	5.00	2.00	5.42	4.00	2.00	0.00	2.00	1.00	4.00	4.00
2.37	32.00	3.42	6.00	10.55	6.00	13.97	5.00	2.00	6.96	4.00	2.00	0.00	2.00	0.00	2.00	3.80
2.37	27.00	3.61	6.00	2.13	6.00	5.74	5.00	2.00	5.41	4.00	2.00	1.00	4.00	2.00	6.00	4.40
2.37	4.00	1.86	4.00	4.51	6.00	6.37	5.00	2.00	7.27	4.00	2.00	0.00	2.00	0.00	2.00	3.60
2.37	19.00	1.90	4.00	7.97	6.00	9.87	5.00	2.00	8.60	4.00	2.00	0.00	2.00	1.00	4.00	3.80
2.37	14.00	3.29	6.00	6.41	6.00	9.70	5.00	2.00	3.66	2.00	2.00	0.00	2.00	0.00	2.00	3.60
2.37	15.00	2.60	6.00	1.14	4.00	3.74	5.00	2.00	8.76	4.00	2.00	0.00	2.00	1.00	4.00	3.40
2.37	8.00	3.81	6.00	11.52	6.00	15.33	5.00	2.00	3.25	2.00	4.00	0.00	2.00	0.00	2.00	3.80
2.37	9.00	2.10	6.00	5.06	6.00	7.16	5.00	2.00	5.41	4.00	2.00	0.00	2.00	0.00	2.00	3.80
2.37	5.00	2.22	6.00	3.40	6.00	5.62	5.00	2.00	26.28	6.00	2.00	0.00	2.00	1.00	4.00	4.20
2.37	38.00	0.81	2.00	4.60	6.00	5.41	5.00	2.00	1.82	2.00	2.00	0.00	2.00	0.00	2.00	3.20
2.37	8.00	1.25	4.00	0.02	2.00	1.27	5.00	2.00	0.82	2.00	2.00	0.00	2.00	0.00	2.00	2.20
2.37	12.00	1.65	4.00	0.02	2.00	1.67	5.00	2.00	27.99	6.00	2.00	0.00	2.00	0.00	2.00	2.60
2.37	18.00	1.65	4.00	0.02	2.00	1.67	5.00	2.00	2.47	2.00	2.00	0.00	2.00	0.00	2.00	2.20
2.37	19.00	2.13	6.00	0.11	2.00	2.24	5.00	2.00	7.54	4.00	2.00	0.00	2.00	0.00	2.00	2.60
2.37	28.00	0.44	2.00	0.02	2.00	0.46	5.00	2.00	27.10	6.00	6.00	0.00	2.00	0.00	2.00	2.80
2.37	28.00	1.31	4.00	0.12	2.00	1.43	5.50	4.00	0.00	2.00	6.00	0.00	2.00	0.00	2.00	3.00
2.37	19.00	1.00	4.00	1.10	4.00	2.10	5.00	2.00	0.00	2.00	2.00	0.00	2.00	0.00	2.00	2.80
2.37	6.00	1.07	4.00	0.59	2.00	1.66	5.00	2.00	0.00	2.00	2.00	0.00	2.00	0.00	2.00	2.20
2.37	28.00	1.29	4.00	0.25	2.00	1.54	5.00	2.00	0.00	2.00	2.00	0.00	2.00	0.00	2.00	2.20
2.37	6.00	1.46	4.00	0.55	2.00	2.01	5.00	2.00	0.67	2.00	2.00	0.00	2.00	0.00	2.00	2.20
2.37	8.00	0.66	2.00	1.37	4.00	2.03	5.00	2.00	0.84	2.00	4.00	0.00	2.00	0.00	2.00	2.80
2.37	8.00	0.53	2.00	5.40	6.00	5.93	5.00	2.00	0.72	2.00	2.00	0.00	2.00	0.00	2.00	3.20
2.37	35.00	3.35	6.00	0.99	2.00	4.34	5.00	2.00	0.12	2.00	2.00	0.00	2.00	0.00	2.00	2.40
2.37	28.00	0.32	2.00	0.49	2.00	0.81	5.00	2.00	6.73	4.00	6.00	0.00	2.00	0.00	2.00	2.60
2.37	28.00	0.51	2.00	0.00	2.00	0.51	5.00	2.00	0.00	2.00	6.00	0.00	2.00	0.00	2.00	2.40
2.37	32.00	0.61	2.00	1.54	4.00	2.15	5.00	2.00	0.57	2.00	2.00	0.00	2.00	0.00	2.00	2.60
2.37	2.00	0.73	2.00	0.05	2.00	0.78	5.00	2.00	6.14	4.00	6.00	0.00	2.00	0.00	2.00	2.60
2.37	2.00	0.00	2.00	0.00	2.00	0.00	5.00	2.00	0.00	2.00	6.00	0.00	2.00	0.00	2.00	2.40
2.37	16.00	1.27	4.00	1.01	4.00	2.28	5.00	2.00	1.15	2.00	2.00	0.00	2.00	0.00	2.00	2.80
2.37	19.00	1.62	4.00	0.49	2.00	2.11	5.00	2.00	0.00	2.00	2.00	0.00	2.00	0.00	2.00	2.20
2.37	5.00	1.54	4.00	0.46	2.00	2.00	5.00	2.00	0.57	2.00	2.00	0.00	2.00	0.00	2.00	2.20
2.37	2.00	2.18	6.00	0.93	2.00	3.11	5.00	2.00	0.00	2.00	6.00	0.00	2.00	0.00	2.00	2.80
2.37	2.00	7.59	6.00	1.47	4.00	9.06	5.50	4.00	36.29	6.00	6.00	0.00	2.00	0.00	2.00	4.20
2.37	2.00	0.76	2.00	0.34	2.00	1.10	5.00	2.00	0.00	2.00	6.00	0.00	2.00	0.00	2.00	2.40
2.37	5.00	1.29	4.00	0.13	2.00	1.42	5.00	2.00	0.00	2.00	2.00	0.00	2.00	0.00	2.00	2.20
2.37	19.00	1.99	4.00	0.63	2.00	2.62	5.00	2.00	0.00	2.00	2.00	0.00	2.00	0.00	2.00	2.20
2.37	2.00	1.66	4.00	0.83	2.00	2.49	5.00	2.00	0.31	2.00	6.00	0.00	2.00	0.00	2.00	2.60
2.37	2.00	0.50	2.00	0.04	2.00	0.54	5.00	2.00	0.00	2.00	6.00	0.00	2.00	0.00	2.00	2.40
2.37	2.00	0.90	2.00	0.29	2.00	1.19	5.00	2.00	1.22	2.00	6.00	0.00	2.00	0.00	2.00	2.40
2.37	2.00	0.00	2.00	0.00	2.00	0.00	5.00	2.00	0.23	2.00	6.00	0.00	2.00	0.00	2.00	2.40
1.99	2.00	57.03	6.00	134.33	6.00	191.36	5.00	2.00	844.37	6.00	2.00	0.00	2.00	0.00	2.00	4.00
1.99	12.00	1.52	4.00	0.00	2.00	1.52	5.00	2.00	6.96	4.00	2.00	0.00	2.00	0.00	2.00	2.40
1.99	6.00	1.19	4.00	0.00	2.00	1.19	5.00	2.00	0.00	2.00	2.00	0.00	2.00	0.00	2.00	2.20
1.99	8.00	1.89	4.00	0.00	2.00	1.89	5.00	2.00	0.00	2.00	2.00	0.00	2.00	0.00	2.00	2.20
1.99	8.00	1.71	4.00	0.00	2.00	1.71	5.00	2.00	0.09	2.00	2.00	0.00	2.00	0.00	2.00	2.20
1.99	31.00	0.76	2.00	0.00	2.00	0.76	5.00	2.00	7.48	4.00	2.00	0.00	2.00	0.00	2.00	2.20
1.99	4.00	0.96	2.00	0.00	2.00	0.96	5.00	2.00	9.45	4.00	2.00	0.00	2.00	0.00	2.00	2.20
1.99	14.00	1.26	4.00	0.00	2.00	1.26	5.00	2.00	0.00	2.00	2.00	0.00	2.00	0.00	2.00	2.20
1.99	5.00	1.27	4.00	0.00	2.00	1.27	5.00	2.00	2.77	2.00	2.00	0.00	2.00	0.00	2.00	2.20
1.99	5.00	1.34	4.00	0.00	2.00	1.34	5.00	2.00	0.00	2.00	2.00	0.00	2.00	0.00	2.00	2.20
1.99	20.00	0.86	2.00	0.00	2.00	0.86	5.00	2.00	0.00	2.00	6.00	0.00	2.00	0.00	2.00	2.40
1.99	19.00	1.62	4.00	0.00	2.00	1.62	5.00	2.00	0.00	2.00	6.00	0.00	2.00	0.00	2.00	2.60
1.99	19.00	3.02	6.00	0.00	2.00	3.02	5.00	2.00	0.00	2.00	6.00	0.00	2.00	0.00	2.00	2.80
1.99	19.00	0.59	2.00	0.00	2.00	0.59	5.00	2.00	0.00	2.00	6.00	0.00	2.00	0.00	2.00	2.40
1.99	22.00	1.10	4.00	0.00	2.00	1.10	5.00	2.00	0.00	2.00	2.00	0.00	2.00	0.00	2.00	2.20
1.99	9.00	1.03	4.00	0.00	2.00	1.03	5.00	2.00	27.28	6.00	2.00	0.00	2.00	0.00	2.00	2.60
1.99	11.00	1.27	4.00	0.00	2.00	1.27	5.00	2.00	175.90	6.00	2.00	0.00	2.00	0.00	2.00	2.60
1.99	12.00	0.43	2.00	0.00	2.00	0.43	5.00	2.00	13.54	6.00	2.00	0.00	2.00	0.00	2.00	2.40
1.99	12.00	1.65	4.00	0.00	2.00	1.65	5.00	2.00	0.01	2.00	2.00	0.00	2.00	0.00	2.00	2.20
1.99	8.00	1.40	4.00	0.00	2.00	1.40	5.00	2.00	0.00	2.00	2.00	0.00	2.00	0.00	2.00	2.20
1.99	8.00	1.14	4.00	0.00	2.00	1.14	5.00	2.00	41.82	6.00	2.00	0.00	2.00	0.00	2.00	2.60
1.99	9.00	1.19	4.00	0.00	2.00	1.19	5.00	2.00	29.76	6.00	2.00	0.00	2.00	0.00	2.00	2.60
1.99	32.00	1.23	4.00	0.00	2.00	1.23	5.00	2.00	0.11	2.00	2.00	0.00	2.00	0.00	2.00	2.20
1.99	32.00	1.12	4.00	0.00	2.00	1.12	5.00	2.00	0.05	2.00	2.00	0.00	2.00	0.00	2.00	2.20
1.99	16.00	1.53	4.00	0.00	2.00	1.53	5.00	2.00	0.03	2.00	4.00	0.00	2.00	0.00	2.00	2.40
1.99	16.00	0.77	2.00	0.00	2.00	0.77	5.00	2.00	0.00	2.00	4.00	0.00	2.00	0.00	2.00	2.20
1.99	16.00	0.56	2.00	0.00	2.00	0.56	5.00	2.00	0.00	2.00	4.00	0.00	2.00	0.00	2.00	2.20
1.99	16.00	1.82	4.00	0.00	2.00	1.82	5.00	2.00	85.13	6.00	4.00	0.00	2.00	0.00	2.00	2.80
1.99	16.00	0.44	2.00	0.00	2.00	0.44	5.00	2.00	0.04	2.00	4.00	0.00	2.00	0.00	2.00	2.20
1.99	15.00	1.46	4.00	0.00	2.00	1.46	5.00	2.00	0.00	2.00	2.00	0.00	2.00	0.00	2.00	2.20
1.99	15.00	1.12	4.00	0.00	2.00	1.12	5.00	2.00	10.98	6.00	2.00	0.00	2.00	0.00	2.00	2.60
1.99	13.00	1.56	4.00	0.00	2.00	1.56	5.00	2.00	0.10	2.00	2.00	0.00	2.00	0.00	2.00	2.20
1.85	2.00	11.24	6.00	9.49	6.00	20.73	5.50	4.00	173.02	6.00	2.00	0.00	2.00	0.00	2.00	4.40
1.85	6.00	3.70	6.00	0.00	2.00	3.70	5.00	2.00	0.12	2.00	2.00	0.00	2.00	0.00	2.00	2.40
1.85	6.00	8.53	6.00	0.16	2.00	8.69	5.00	2.00	0.52	2.00	2.00	1.00	4.00	0.00	2.00	2.60
1.85	6.00	0.47	2.00	1.59	4.00	2.06	5.00	2.00	1.24	2.00	2.00	0.00	2.00	0.00	2.00	2.60
1.85	8.00	0.95	2.00	1.33	4.00	2.28	5.00	2.00	0.07	2.00	4.00	0.00	2.00	0.00	2.00	2.80
1.85	8.00	13.15	6.00	1.63	4.00	14.78	5.00	2.00	1.19	2.00	4.00	0.00	2.00	0.00	2.00	3.20
1.85	8.00	3.17	6.00	0.44	2.00	3.61	5.00	2.00	0.00	2.00	4.00	0.00	2.00	0.00	2.00	2.60
1.85	8.00	7.02	6.00	1.77	4.00	8.79	5.00	2.00	0.00	2.00	4.00	0.00	2.00	0.00	2.00	3.20
1.85	8.00	0.95	2.00	0.00	2.00	0.95	5.00	2.00	0.13	2.00	4.00	1.00	4.00	0.00	2.00	2.40
1.85	8.00	0.00	2.00	0.00	2.00	0.00	5.00	2.00	10.53	6.00	4.00	0.00	2.00	0.00	2.00	2.60
1.85	16.00	9.19	6.00	4.20	6.00	13.39	5.00	2.00	0.52	2.00	2.00	0.00	2.00	0.00	2.00	3.60
1.85	19.00	9.14	6.00	1.22	4.00	10.36	5.00	2.00	0.00	2.00	6.00	0.00	2.00	0.00	2.00	3.40
1.85	31.00	3.05	6.00	0.05	2.00	3.10	5.00	2.00	0.00	2.00	2.00	0.00	2.00	0.00	2.00	2.40
1.85	4.00	0.56	2.00	72.00	6.00	72.56	5.00	2.00	0.51	2.00	2.00	0.00	2.00	0.00	2.00	3.20
1.85	4.00	2.96	6.00	0.15	2.00	3.11	5.00	2.00	0.00	2.00	2.00	0.00	2.00	0.00	2.00	2.40
1.85	31.00	2.48	6.00	0.00	2.00	2.48	5.00	2.00	0.00	2.00	2.00	0.00	2.00	0.00	2.00	2.40
1.85	14.00	9.94	6.00	0.44	2.00	10.38	5.00	2.00	0.15	2.00	2.00	0.00	2.00	0.00	2.00	2.40
1.85	14.00	5.13	6.00	0.09	2.00	5.22	5.00	2.00	0.01	2.00	2.00	0.00	2.00	0.00	2.00	2.40
1.85	43.00	2.49	6.00	0.29	2.00	2.78	5.00	2.00	0.49	2.00	2.00	0.00	2.00	0.00	2.00	2.40
1.85	5.00	7.22	6.00	0.28	2.00	7.50	5.00	2.00	0.00	2.00	2.00	0.00	2.00	0.00	2.00	2.40
1.85	19.00	19.21	6.00	2.47	6.00	21.68	5.00	2.00	0.00	2.00	6.00	0.00	2.00	0.00	2.00	4.00
1.85	19.00	0.18	2.00	0.00	2.00	0.18	5.00	2.00	0.00	2.00	6.00	1.00	4.00	0.00	2.00	2.60
1.85	19.00	5.90	6.00	0.00	2.00	5.90	5.00	2.00	0.74	2.00	6.00	1.00	4.00	0.00	2.00	3.00
1.85	19.00	4.04	6.00	0.00	2.00	4.04	5.00	2.00	0.79	2.00	6.00	0.00	2.00	0.00	2.00	2.80
1.85	19.00	2.81	6.00	0.11	2.00	2.92	5.00	2.00	19.45	6.00	6.00	0.00	2.00	0.00	2.00	3.20
1.85	19.00	5.87	6.00	0.00	2.00	5.87	5.00	2.00	0.44	2.00	6.00	0.00	2.00	0.00	2.00	2.80
1.85	19.00	1.75	4.00	0.00	2.00	1.75	5.00	2.00	0.35	2.00	6.00	0.00	2.00	0.00	2.00	2.60
1.85	19.00	2.05	6.00	0.00	2.00	2.05	5.00	2.00	3.53	2.00	6.00	0.00	2.00	0.00	2.00	2.80
1.85	19.00	0.00	2.00	0.00	2.00	0.00	5.00	2.00	0.04	2.00	6.00	1.00	4.00	0.00	2.00	2.60
1.85	16.00	3.67	6.00	0.18	2.00	3.85	5.00	2.00	0.00	2.00	2.00	0.00	2.00	0.00	2.00	2.40
1.85	9.00	0.64	2.00	0.95	2.00	1.59	5.00	2.00	0.00	2.00	2.00	0.00	2.00	1.00	4.00	2.20
1.85	9.00	7.37	6.00	1.64	4.00	9.01	5.00	2.00	0.08	2.00	2.00	0.00	2.00	0.00	2.00	3.00
1.85	9.00	10.79	6.00	0.67	2.00	11.46	5.00	2.00	0.04	2.00	2.00	0.00	2.00	0.00	2.00	2.40
1.85	11.00	10.02	6.00	0.95	2.00	10.97	5.00	2.00	0.43	2.00	2.00	0.00	2.00	0.00	2.00	2.40
1.85	12.00	2.89	6.00	0.11	2.00	3.00	5.00	2.00	0.04	2.00	2.00	0.00	2.00	0.00	2.00	2.40
1.85	12.00	0.60	2.00	1.14	4.00	1.74	5.00	2.00	0.43	2.00	2.00	0.00	2.00	0.00	2.00	2.60
1.85	8.00	0.79	2.00	1.01	4.00	1.80	5.00	2.00	0.57	2.00	2.00	0.00	2.00	0.00	2.00	2.60
1.85	8.00	3.26	6.00	0.36	2.00	3.62	5.00	2.00	0.02	2.00	2.00	0.00	2.00	0.00	2.00	2.40
1.85	8.00	8.94	6.00	1.32	4.00	10.26	5.00	2.00	0.02	2.00	2.00	0.00	2.00	0.00	2.00	3.00
1.85	27.00	4.60	6.00	1.17	4.00	5.77	5.00	2.00	0.04	2.00	2.00	0.00	2.00	0.00	2.00	3.00
1.85	29.00	7.01	6.00	1.12	4.00	8.13	5.00	2.00	0.10	2.00	2.00	0.00	2.00	0.00	2.00	3.00
1.85	29.00	1.04	4.00	0.91	2.00	1.95	5.00	2.00	0.37	2.00	2.00	0.00	2.00	0.00	2.00	2.20
1.85	9.00	2.81	6.00	0.41	2.00	3.22	5.00	2.00	0.00	2.00	2.00	0.00	2.00	0.00	2.00	2.40
1.85	32.00	7.09	6.00	1.95	4.00	9.04	5.00	2.00	0.00	2.00	2.00	0.00	2.00	0.00	2.00	3.00
1.85	32.00	1.39	4.00	1.10	4.00	2.49	5.00	2.00	0.00	2.00	2.00	0.00	2.00	0.00	2.00	2.80
1.85	8.00	2.46	6.00	0.37	2.00	2.83	5.00	2.00	0.00	2.00	2.00	0.00	2.00	0.00	2.00	2.40
1.85	4.00	2.48	6.00	0.10	2.00	2.58	5.00	2.00	0.00	2.00	2.00	0.00	2.00	0.00	2.00	2.40
1.85	15.00	1.28	4.00	1.75	4.00	3.03	5.00	2.00	0.00	2.00	2.00	0.00	2.00	0.00	2.00	2.80
1.85	15.00	3.83	6.00	0.28	2.00	4.11	5.00	2.00	0.00	2.00	2.00	0.00	2.00	0.00	2.00	2.40
1.85	15.00	3.74	6.00	0.55	2.00	4.29	5.00	2.00	0.00	2.00	2.00	0.00	2.00	0.00	2.00	2.40
1.85	15.00	11.44	6.00	1.41	4.00	12.85	5.00	2.00	0.04	2.00	2.00	0.00	2.00	0.00	2.00	3.00
1.85	13.00	4.99	6.00	0.64	2.00	5.63	5.00	2.00	0.00	2.00	2.00	0.00	2.00	0.00	2.00	2.40
1.85	13.00	8.25	6.00	1.59	4.00	9.84	5.00	2.00	0.02	2.00	2.00	0.00	2.00	0.00	2.00	3.00
1.85	13.00	0.25	2.00	1.80	4.00	2.05	5.00	2.00	0.74	2.00	2.00	0.00	2.00	0.00	2.00	2.60
1.85	18.00	7.20	6.00	0.43	2.00	7.63	5.00	2.00	0.01	2.00	2.00	0.00	2.00	0.00	2.00	2.40
1.85	18.00	0.73	2.00	1.24	4.00	1.97	5.00	2.00	0.20	2.00	2.00	0.00	2.00	0.00	2.00	2.60
1.85	43.00	5.20	6.00	0.00	2.00	5.20	5.00	2.00	0.00	2.00	2.00	0.00	2.00	0.00	2.00	2.40
1.85	19.00	1.16	4.00	0.00	2.00	1.16	5.00	2.00	0.11	2.00	6.00	0.00	2.00	0.00	2.00	2.60
1.85	19.00	0.00	2.00	0.00	2.00	0.00	5.00	2.00	0.19	2.00	6.00	0.00	2.00	0.00	2.00	2.40
1.85	19.00	3.28	6.00	0.25	2.00	3.53	5.00	2.00	0.04	2.00	6.00	0.00	2.00	0.00	2.00	2.80
1.85	19.00	0.90	2.00	0.00	2.00	0.90	5.00	2.00	0.13	2.00	6.00	0.00	2.00	0.00	2.00	2.40
1.85	9.00	5.00	6.00	0.54	2.00	5.54	5.00	2.00	0.00	2.00	2.00	0.00	2.00	0.00	2.00	2.40
1.85	9.00	7.07	6.00	0.72	2.00	7.79	5.00	2.00	0.00	2.00	2.00	0.00	2.00	0.00	2.00	2.40
1.85	14.00	1.08	4.00	1.98	4.00	3.06	5.00	2.00	3.92	2.00	2.00	0.00	2.00	0.00	2.00	2.80
1.85	13.00	3.46	6.00	0.09	2.00	3.55	5.00	2.00	0.06	2.00	2.00	0.00	2.00	0.00	2.00	2.40
1.85	22.00	0.60	2.00	1.08	4.00	1.68	5.00	2.00	0.33	2.00	2.00	0.00	2.00	0.00	2.00	2.60
1.85	22.00	3.92	6.00	1.08	4.00	5.00	5.00	2.00	0.00	2.00	2.00	0.00	2.00	0.00	2.00	3.00
1.85	22.00	7.84	6.00	2.81	6.00	10.65	5.00	2.00	0.00	2.00	2.00	1.00	4.00	0.00	2.00	3.80
1.85	8.00	0.99	2.00	0.00	2.00	0.99	5.00	2.00	0.00	2.00	4.00	0.00	2.00	0.00	2.00	2.20
1.85	19.00	45.23	6.00	36.18	6.00	81.41	5.00	2.00	0.00	2.00	6.00	0.00	2.00	0.00	2.00	4.00
1.85	11.00	1.69	4.00	0.21	2.00	1.90	5.00	2.00	0.00	2.00	2.00	0.00	2.00	0.00	2.00	2.20
1.85	16.00	0.88	2.00	1.50	4.00	2.38	5.00	2.00	0.19	2.00	2.00	0.00	2.00	0.00	2.00	2.60
1.85	2.00	1.17	4.00	0.15	2.00	1.32	5.00	2.00	0.00	2.00	2.00	0.00	2.00	0.00	2.00	2.20
1.85	8.00	0.00	2.00	0.00	2.00	0.00	5.00	2.00	0.00	2.00	4.00	0.00	2.00	0.00	2.00	2.20
1.85	8.00	0.00	2.00	0.00	2.00	0.00	5.00	2.00	0.20	2.00	4.00	0.00	2.00	0.00	2.00	2.20
1.85	19.00	0.00	2.00	0.00	2.00	0.00	5.00	2.00	0.00	2.00	6.00	0.00	2.00	0.00	2.00	2.40
1.85	19.00	0.99	2.00	0.11	2.00	1.10	5.00	2.00	0.00	2.00	6.00	0.00	2.00	0.00	2.00	2.40
1.85	14.00	2.20	6.00	0.28	2.00	2.48	5.00	2.00	0.00	2.00	2.00	0.00	2.00	0.00	2.00	2.40
1.85	2.00	3.31	6.00	0.17	2.00	3.48	5.00	2.00	0.00	2.00	2.00	0.00	2.00	0.00	2.00	2.40
1.85	4.00	2.43	6.00	0.27	2.00	2.70	5.00	2.00	0.00	2.00	2.00	0.00	2.00	0.00	2.00	2.40
1.85	12.00	13.91	6.00	0.50	2.00	14.41	5.00	2.00	0.19	2.00	2.00	0.00	2.00	0.00	2.00	2.40
2.36	1.00	1.71	4.00	0.00	2.00	1.71	6.50	6.00	88.40	6.00	6.00	0.00	4.00	4.00	6.00	4.40
2.37	1.00	1.13	4.00	3.85	6.00	4.98	6.50	6.00	20.89	6.00	6.00	0.00	2.00	0.00	2.00	5.00
2.37	2.00	17.53	6.00	0.00	2.00	17.53	6.50	6.00	94.75	6.00	6.00	0.00	2.00	4.00	6.00	4.40
2.37	4.00	0.56	2.00	0.70	2.00	1.26	5.00	2.00	0.00	2.00	6.00	0.00	2.00	0.00	2.00	2.40
2.37	8.00	0.56	2.00	0.08	2.00	0.64	5.00	2.00	0.05	2.00	6.00	0.00	2.00	0.00	2.00	2.40
2.34	2.00	3.95	6.00	0.00	2.00	0.00	5.50	4.00	83.96	6.00	6.00	0.00	2.00	1.00	4.00	3.80
15.56	2.00	20.65	6.00	0.00	2.00	0.00	6.00	6.00	397.31	6.00	6.00	0.00	2.00	1.00	4.00	4.20
15.56	1.00	3.73	6.00	2.82	6.00	6.55	6.00	6.00	160.41	6.00	6.00	0.00	2.00	0.00	2.00	5.20
15.56	19.00	0.00	2.00	0.00	2.00	0.00	5.00	2.00	23.97	6.00	6.00	0.00	2.00	0.00	2.00	2.80
17.68	1.00	2.52	6.00	20.28	6.00	22.80	5.00	2.00	70.56	6.00	6.00	0.00	2.00	0.00	2.00	4.40
21.61	2.00	3.14	6.00	5.68	6.00	8.82	5.50	4.00	11.33	6.00	4.00	0.00	2.00	0.00	2.00	4.60
21.61	6.00	0.88	2.00	1.07	4.00	1.95	5.00	2.00	0.76	2.00	2.00	0.00	2.00	0.00	2.00	2.60
21.61	9.00	85.00	6.00	1.06	4.00	86.06	5.00	2.00	0.00	2.00	6.00	0.00	2.00	0.00	2.00	3.40
21.61	15.00	0.98	2.00	1.14	4.00	2.12	5.00	2.00	0.00	2.00	2.00	0.00	2.00	0.00	2.00	2.60
21.61	5.00	0.84	2.00	1.09	4.00	1.93	5.00	2.00	0.00	2.00	2.00	0.00	2.00	0.00	2.00	2.60
59.85	1.00	1.94	4.00	6.69	6.00	8.63	5.50	4.00	13.30	6.00	6.00	0.00	2.00	1.00	4.00	4.80
59.85	4.00	0.27	2.00	0.00	2.00	0.27	5.00	2.00	16.09	6.00	2.00	0.00	2.00	0.00	2.00	2.40
59.85	2.00	0.00	2.00	0.00	2.00	0.00	5.00	2.00	1.20	2.00	2.00	1.00	4.00	0.00	2.00	2.20
59.85	13.00	0.07	2.00	0.00	2.00	0.07	5.00	2.00	10.40	6.00	2.00	0.00	2.00	0.00	2.00	2.40
59.85	18.00	0.00	2.00	0.00	2.00	0.00	5.00	2.00	1.30	2.00	4.00	0.00	2.00	0.00	2.00	2.20
59.85	21.00	0.39	2.00	0.39	2.00	0.78	5.00	2.00	0.17	2.00	4.00	0.00	2.00	0.00	2.00	2.20
59.85	21.00	0.21	2.00	0.00	2.00	0.21	5.00	2.00	0.33	2.00	4.00	0.00	2.00	0.00	2.00	2.20
59.85	21.00	0.42	2.00	0.00	2.00	0.42	5.00	2.00	0.00	2.00	4.00	0.00	2.00	0.00	2.00	2.20
55.57	32.00	0.29	2.00	0.39	2.00	0.68	5.50	4.00	0.05	2.00	2.00	0.00	2.00	0.00	2.00	2.40
55.57	9.00	0.00	2.00	1.96	4.00	1.96	5.00	2.00	0.40	2.00	2.00	0.00	2.00	0.00	2.00	2.60
55.57	6.00	2.24	6.00	7.26	6.00	9.50	5.00	2.00	0.24	2.00	2.00	0.00	2.00	0.00	2.00	3.60
55.57	8.00	1.70	4.00	5.91	6.00	7.61	5.00	2.00	3.68	2.00	4.00	0.00	2.00	0.00	2.00	3.60
55.57	8.00	0.95	2.00	0.72	2.00	1.67	5.00	2.00	0.00	2.00	4.00	0.00	2.00	0.00	2.00	2.20
55.57	2.00	0.00	2.00	0.00	2.00	0.00	5.50	4.00	85.05	6.00	6.00	0.00	2.00	0.00	2.00	3.20
55.57	2.00	2.59	6.00	111.90	6.00	114.49	5.00	2.00	8.47	4.00	6.00	0.00	2.00	0.00	2.00	4.20
55.57	2.00	6.48	6.00	43.08	6.00	49.56	5.00	2.00	253.12	6.00	6.00	0.00	2.00	2.00	6.00	4.80
55.57	4.00	1.20	4.00	0.54	2.00	1.74	5.00	2.00	0.45	2.00	2.00	0.00	2.00	0.00	2.00	2.20
55.57	5.00	1.59	4.00	0.13	2.00	1.72	5.00	2.00	0.11	2.00	2.00	0.00	2.00	0.00	2.00	2.20
55.57	19.00	3.14	6.00	4.97	6.00	8.11	5.00	2.00	6.41	4.00	2.00	0.00	2.00	1.00	4.00	4.00
55.57	20.00	0.68	2.00	1.47	4.00	2.15	5.00	2.00	0.00	2.00	2.00	0.00	2.00	0.00	2.00	2.60
55.57	9.00	0.67	2.00	1.71	4.00	2.38	5.00	2.00	0.00	2.00	2.00	0.00	2.00	0.00	2.00	2.60
55.57	9.00	2.54	6.00	5.52	6.00	8.06	5.00	2.00	0.49	2.00	2.00	0.00	2.00	0.00	2.00	3.60
55.57	11.00	1.84	4.00	4.25	6.00	6.09	5.00	2.00	0.82	2.00	2.00	0.00	2.00	0.00	2.00	3.40
55.57	12.00	3.10	6.00	4.66	6.00	7.76	5.00	2.00	0.59	2.00	2.00	0.00	2.00	0.00	2.00	3.60
55.57	8.00	2.41	6.00	4.69	6.00	7.10	5.00	2.00	0.25	2.00	2.00	0.00	2.00	0.00	2.00	3.60
55.57	29.00	1.26	4.00	1.58	4.00	2.84	5.00	2.00	6.50	4.00	2.00	0.00	2.00	0.00	2.00	3.00
55.57	2.00	1.24	4.00	2.27	6.00	3.51	5.00	2.00	0.00	2.00	6.00	0.00	2.00	0.00	2.00	3.80
55.57	1.00	0.00	2.00	0.00	2.00	0.00	5.00	2.00	0.00	2.00	6.00	0.00	2.00	0.00	2.00	2.40
55.57	44.00	0.00	2.00	1.11	4.00	1.11	5.00	2.00	0.00	2.00	6.00	0.00	2.00	0.00	2.00	3.00
55.57	9.00	1.49	4.00	2.34	6.00	3.83	5.00	2.00	0.25	2.00	2.00	0.00	2.00	0.00	2.00	3.40
55.57	32.00	1.27	4.00	2.00	6.00	3.27	5.00	2.00	0.18	2.00	2.00	0.00	2.00	0.00	2.00	3.40
55.57	16.00	2.42	6.00	3.53	6.00	5.95	5.00	2.00	6.31	4.00	2.00	0.00	2.00	0.00	2.00	3.80
55.57	15.00	1.85	4.00	4.16	6.00	6.01	5.00	2.00	0.51	2.00	2.00	0.00	2.00	0.00	2.00	3.40
55.57	15.00	1.85	4.00	4.16	6.00	6.01	5.00	2.00	1.65	2.00	2.00	0.00	2.00	0.00	2.00	3.40
55.57	13.00	2.45	6.00	5.47	6.00	7.92	5.00	2.00	5.61	4.00	2.00	0.00	2.00	0.00	2.00	3.80
55.57	18.00	1.45	4.00	5.79	6.00	7.24	5.00	2.00	0.69	2.00	2.00	0.00	2.00	0.00	2.00	3.40
55.57	8.00	0.84	2.00	0.00	2.00	0.84	5.00	2.00	0.00	2.00	4.00	0.00	2.00	0.00	2.00	2.20
55.57	37.00	0.49	2.00	4.78	6.00	5.27	5.00	2.00	0.00	2.00	2.00	0.00	2.00	0.00	2.00	3.20
55.57	8.00	0.67	2.00	0.41	2.00	1.08	5.00	2.00	0.99	2.00	4.00	0.00	2.00	0.00	2.00	2.20
55.57	8.00	0.45	2.00	8.27	6.00	8.72	5.00	2.00	9.43	4.00	4.00	0.00	2.00	0.00	2.00	3.60
55.57	8.00	0.00	2.00	0.00	2.00	0.00	5.00	2.00	0.00	2.00	4.00	0.00	2.00	0.00	2.00	2.20
55.57	8.00	0.68	2.00	0.00	2.00	0.68	5.00	2.00	0.00	2.00	4.00	0.00	2.00	0.00	2.00	2.20
55.57	8.00	0.99	2.00	0.00	2.00	0.99	5.00	2.00	0.00	2.00	4.00	0.00	2.00	0.00	2.00	2.20
55.57	8.00	0.29	2.00	0.00	2.00	0.29	5.00	2.00	0.00	2.00	4.00	0.00	2.00	0.00	2.00	2.20
55.57	8.00	1.67	4.00	0.00	2.00	1.67	5.00	2.00	0.06	2.00	4.00	0.00	2.00	0.00	2.00	2.40
55.57	8.00	1.05	4.00	2.17	6.00	3.22	5.00	2.00	0.00	2.00	4.00	0.00	2.00	0.00	2.00	3.60
55.57	2.00	0.74	2.00	0.00	2.00	0.74	5.00	2.00	0.00	2.00	6.00	0.00	2.00	0.00	2.00	2.40
55.57	2.00	0.00	2.00	0.00	2.00	0.00	5.00	2.00	0.00	2.00	6.00	0.00	2.00	0.00	2.00	2.40
55.57	4.00	0.51	2.00	1.36	4.00	1.87	5.00	2.00	0.00	2.00	2.00	0.00	2.00	0.00	2.00	2.60
55.57	4.00	0.00	2.00	1.30	4.00	1.30	5.00	2.00	0.00	2.00	2.00	0.00	2.00	0.00	2.00	2.60
55.57	4.00	0.32	2.00	0.00	2.00	0.32	5.00	2.00	0.00	2.00	2.00	1.00	4.00	0.00	2.00	2.20
55.57	14.00	1.63	4.00	0.00	2.00	1.63	5.00	2.00	0.00	2.00	2.00	0.00	2.00	0.00	2.00	2.20
55.57	5.00	0.57	2.00	1.26	4.00	1.83	5.00	2.00	0.10	2.00	2.00	0.00	2.00	0.00	2.00	2.60
55.57	5.00	1.26	4.00	0.00	2.00	1.26	5.00	2.00	0.00	2.00	2.00	0.00	2.00	0.00	2.00	2.20
55.57	19.00	1.10	4.00	0.00	2.00	1.10	5.00	2.00	0.00	2.00	2.00	0.00	2.00	0.00	2.00	2.20
55.57	8.00	1.14	4.00	0.00	2.00	1.14	5.00	2.00	0.00	2.00	4.00	0.00	2.00	0.00	2.00	2.40
55.57	19.00	2.30	6.00	0.00	2.00	2.30	5.00	2.00	0.00	2.00	2.00	0.00	2.00	0.00	2.00	2.40
55.57	19.00	1.60	4.00	0.49	2.00	2.09	5.00	2.00	88.34	6.00	2.00	0.00	2.00	0.00	2.00	2.60
55.57	19.00	1.49	4.00	0.00	2.00	1.49	5.00	2.00	0.00	2.00	2.00	0.00	2.00	0.00	2.00	2.20
55.57	19.00	1.07	4.00	0.16	2.00	1.23	5.00	2.00	0.00	2.00	2.00	0.00	2.00	0.00	2.00	2.20
55.57	22.00	1.39	4.00	0.00	2.00	1.39	5.00	2.00	0.00	2.00	2.00	0.00	2.00	0.00	2.00	2.20
55.57	19.00	0.00	2.00	1.74	4.00	1.74	5.00	2.00	0.00	2.00	2.00	0.00	2.00	0.00	2.00	2.60
55.57	9.00	1.28	4.00	0.00	2.00	1.28	5.00	2.00	0.22	2.00	2.00	0.00	2.00	0.00	2.00	2.20
55.57	11.00	0.82	2.00	2.92	6.00	3.74	5.00	2.00	0.00	2.00	2.00	0.00	2.00	0.00	2.00	3.20
55.57	12.00	0.00	2.00	11.68	6.00	11.68	5.00	2.00	0.00	2.00	2.00	0.00	2.00	0.00	2.00	3.20
55.57	12.00	1.08	4.00	0.00	2.00	1.08	5.00	2.00	0.00	2.00	2.00	0.00	2.00	0.00	2.00	2.20
55.57	8.00	1.36	4.00	0.00	2.00	1.36	5.00	2.00	0.00	2.00	2.00	0.00	2.00	0.00	2.00	2.20
55.57	8.00	0.00	2.00	5.24	6.00	5.24	5.00	2.00	0.00	2.00	2.00	0.00	2.00	0.00	2.00	3.20
55.57	8.00	1.08	4.00	0.92	2.00	2.00	5.00	2.00	0.04	2.00	2.00	0.00	2.00	0.00	2.00	2.20
55.57	27.00	0.00	2.00	2.99	6.00	2.99	5.00	2.00	0.06	2.00	2.00	0.00	2.00	0.00	2.00	3.20
55.57	2.00	0.00	2.00	0.00	2.00	0.00	5.00	2.00	0.00	2.00	6.00	0.00	2.00	0.00	2.00	2.40
55.57	2.00	1.06	4.00	0.63	2.00	1.69	5.00	2.00	0.90	2.00	6.00	0.00	2.00	0.00	2.00	2.60
55.57	9.00	0.51	2.00	1.63	4.00	2.14	5.00	2.00	1.80	2.00	2.00	0.00	2.00	0.00	2.00	2.60
55.57	9.00	1.06	4.00	0.00	2.00	1.06	5.00	2.00	0.00	2.00	2.00	0.00	2.00	0.00	2.00	2.20
55.57	32.00	0.00	2.00	8.49	6.00	8.49	5.00	2.00	0.43	2.00	2.00	0.00	2.00	0.00	2.00	3.20
55.57	32.00	1.60	4.00	0.00	2.00	1.60	5.00	2.00	0.00	2.00	2.00	0.00	2.00	0.00	2.00	2.20
55.57	16.00	1.19	4.00	0.00	2.00	1.19	5.00	2.00	0.00	2.00	2.00	0.00	2.00	0.00	2.00	2.20
55.57	16.00	0.00	2.00	1.29	4.00	1.29	5.00	2.00	0.00	2.00	2.00	0.00	2.00	0.00	2.00	2.60
55.57	16.00	0.70	2.00	0.79	2.00	1.49	5.50	4.00	1.91	2.00	2.00	0.00	2.00	0.00	2.00	2.40
55.57	15.00	1.40	4.00	0.06	2.00	1.46	5.00	2.00	0.00	2.00	2.00	0.00	2.00	0.00	2.00	2.20
55.57	15.00	0.85	2.00	1.00	4.00	1.85	5.00	2.00	0.40	2.00	2.00	0.00	2.00	0.00	2.00	2.60
55.57	15.00	1.12	4.00	0.00	2.00	1.12	5.00	2.00	0.00	2.00	2.00	0.00	2.00	0.00	2.00	2.20
55.57	15.00	1.28	4.00	0.00	2.00	1.28	5.00	2.00	0.00	2.00	2.00	0.00	2.00	0.00	2.00	2.20
55.57	13.00	0.00	2.00	1.16	4.00	1.16	5.00	2.00	0.00	2.00	2.00	0.00	2.00	0.00	2.00	2.60
55.57	13.00	1.06	4.00	1.60	4.00	2.66	5.00	2.00	16.09	6.00	2.00	0.00	2.00	0.00	2.00	3.20
55.57	13.00	1.09	4.00	0.00	2.00	1.09	5.00	2.00	0.00	2.00	2.00	0.00	2.00	0.00	2.00	2.20
55.57	13.00	1.29	4.00	0.00	2.00	1.29	5.00	2.00	0.00	2.00	2.00	0.00	2.00	0.00	2.00	2.20
55.57	21.00	1.07	4.00	0.00	2.00	1.07	5.00	2.00	0.00	2.00	2.00	0.00	2.00	0.00	2.00	2.20
55.57	32.00	0.50	2.00	2.97	6.00	3.47	5.00	2.00	0.18	2.00	2.00	0.00	2.00	0.00	2.00	3.20
55.57	12.00	0.90	2.00	1.11	4.00	2.01	5.00	2.00	0.00	2.00	2.00	0.00	2.00	0.00	2.00	2.60
55.57	14.00	1.48	4.00	4.48	6.00	5.96	5.00	2.00	0.00	2.00	2.00	0.00	2.00	0.00	2.00	3.40
55.57	22.00	0.00	2.00	3.30	6.00	3.30	5.00	2.00	0.00	2.00	2.00	0.00	2.00	0.00	2.00	3.20
